# Supplementary material for: Prognostic value of decreased expression of RBM4 in human gastric cancer
Source: Sci Rep. 2016 Jun 21;6:28222. doi: 10.1038/srep28222 (PMC4915006; doi:10.1038/srep28222)
Supplement: Supplementary Dataset 1 [file srep28222-s1.xls]

## Sheet: RT-PCR
	objective CT	Actin CT	DCt	2-△△Ct	log2 T/N
1	34.724	26.872	7.852
	29.887	21.56	8.327	0.719	-0.475
2	20.681	18.119	2.562
	20.883	17.08	3.803	0.357	-1.484
3	20.535	20.57	1.035
	21.294	20.367	1.997	0.263	-1.929
4	17.378	15.259	2.119
	21.709	14.264	7.445	0.088	-3.513
5	20.955	17.728	3.227
	22.775	16.736	6.039	0.274	-1.87
6	32.78	25.412	7.368
	30.459	22.483	7.976	0.656	-0.608
7	32.231	24.746	7.485
	30.995	22.472	8.532	0.484	-1.047
8	32.418	26.802	5.616
	32.615	23.65	8.965	0.098	-3.349
9	21.892	13.716	8.176
	23.85	16.828	7.022	0.449	-1.154
10	27.367	16.925	10.442
	27.772	21.725	6.047	0.048	-4.395
11	22.822	15.234	7.588
	24.799	16.108	8.691	0.466	-1.103
12	25.197	17.189	8.008
	26.388	16.652	9.736	0.302	-1.728
13	25.008	16.236	8.772
	26.58	14.243	12.337	0.084	-3.565
14	28.432	27.077	1.355
	20.284	16.234	4.05	0.154	-2.695
15	21.721	20.136	1.585
	21.358	17.528	3.83	0.211	-2.245
16	24.717	22.472	2.245
	25.166	19.994	5.172	0.131	-2.927
			0
17	23.816	20.175	3.641
	22.207	17.651	4.556	0.53	-0.915
18	28.431	22.783	5.648
	26.982	20.56	6.422	0.585	-0.774
			0
19	25.799	19.453	6.346
	22.861	16.352	6.509	0.893	-0.163
20	23.382	14.85	8.532
	22.432	14.49	7.942	1.505	0.59
21	25.814	19.777	6.037
	29.583	22.376	7.207	2.25	1.17
22	20.927	14.683	6.244
	18.344	12.251	6.093	1.11	0.151
23	21.431	15.775	5.656
	20.958	15.375	5.134	1.436	0.522
24	30.569	23.745	6.824
	28.293	23.194	5.099	3.306	1.725
25	21.931	15.439	6.492
	27.772	21.725	6.047	1.361	0.445

## Sheet: stomach tissues(TMA)
	RBM4		Characteristics
1A1	2	cancer	1
A2	2	cancer	1
A3	1	cancer	1
A4	1	cancer	1
A5	2	cancer	1
A6	1	cancer	1
A7	1	cancer	1
A8	2	cancer	1
A10	2	cancer	1
B1	2	cancer	1
B2	1	cancer	1
B3	1	cancer	1
B4	1	cancer	1
B5	2	cancer	1
B7	2	cancer	1
B8	1	cancer	1
B9	1	cancer	1
B10	2	cancer	1
C1	1	cancer	1
C2	1	cancer	1
C3	2	cancer	1
C4	1	cancer	1
C5	1	cancer	1
C6	2	cancer	1
C7	2	cancer	1
C8	1	cancer	1
C10	1	cancer	1
D1	2	cancer	1
D2	2	cancer	1
D3	2	cancer	1
D4	1	cancer	1
D5	2	cancer	1
D6	2	cancer	1
D7	1	cancer	1
D8	2	cancer	1
D9	2	cancer	1
D10	1	cancer	1
E1	1	cancer	1
E2	2	cancer	1
E3	2	cancer	1
E4	2	cancer	1
E5	1	cancer	1
E6	2	cancer	1
E7	2	cancer	1
E8	2	cancer	1
E9	1	cancer	1
E10	1	cancer	1
F1	2	cancer	1
F2	2	cancer	1
F3	1	cancer	1
F4	1	cancer	1
F5	1	cancer	1
F6	2	cancer	1
F7	2	cancer	1
F8	2	cancer	1
F9	1	cancer	1
G1	1	cancer	1
G2	2	cancer	1
G3	1	cancer	1
G4	1	cancer	1
G5	1	cancer	1
G6	1	cancer	1
G7	1	cancer	1
G8	1	cancer	1
G9	2	cancer	1
2A1	1	Cancer	1
A2	1	Cancer	1
A3	1	cancer	1
A4	1	Cancer	1
A5	1	Cancer	1
A6	2	Cancer	1
A7	1	Cancer	1
A8	1	Cancer	1
A9	2	Cancer	1
A10	2	Cancer	1
B2	2	Cancer	1
B3	1	Cancer	1
B4	2	Cancer	1
B5	2	Cancer	1
B6	1	Cancer	1
B7	2	Cancer	1
B8	1	Cancer	1
B9	2	Cancer	1
B10	2	Cancer	1
C1	1	Cancer	1
C2	1	Cancer	1
C3	1	Cancer	1
C4	2	Cancer	1
C5	1	Cancer	1
C6	2	Cancer	1
C7	2	Cancer	1
C8	2	Cancer	1
C10	2	Cancer	1
D1	1	Cancer	1
D2	1	Cancer	1
D3	2	Cancer	1
D4	1	Cancer	1
D5	2	Cancer	1
D6	2	Cancer	1
D7	2	Cancer	1
D8	2	Cancer	1
D9	1	Cancer	1
E1	1	Cancer	1
E2	1	Cancer	1
E3	2	cancer	1
E4	2	Cancer	1
E7	2	Cancer	1
E8	2	Cancer	1
E9	2	Cancer	1
F1	1	Cancer	1
F2	1	Cancer	1
F3	1	Cancer	1
F4	1	Cancer	1
F6	2	Cancer	1
F7	2	Cancer	1
F9	2	Cancer	1
G1	1	Cancer	1
G2	1	Cancer	1
G3	1	Cancer	1
G5	1	Cancer	1
G6	1	Cancer	1
G7	2	Cancer	1
G8	1	Cancer	1
G9	1	Cancer	1
3A1	1	cancer	1
A2	2	cancer	1
A4	1	cancer	1
A5	2	cancer	1
A7	1	cancer	1
A8	1	cancer	1
A9	1	cancer	1
A10	1	cancer	1
B1	2	cancer	1
B2	1	cancer	1
B3	1	cancer	1
B4	1	cancer	1
B5	2	cancer	1
B6	2	cancer	1
B8	2	cancer	1
B9	1	cancer	1
C1	1	cancer	1
C3	2	cancer	1
C5	2	cancer	1
C6	1	cancer	1
C7	2	cancer	1
C8	2	cancer	1
C9	1	cancer	1
C10	2	cancer	1
D4	1	cancer	1
D6	2	cancer	1
D7	1	cancer	1
D8	1	cancer	1
D9	2	cancer	1
E2	1	cancer	1
E3	1	cancer	1
E5	1	cancer	1
E6	2	cancer	1
E7	2	cancer	1
E8	2	cancer	1
E9	1	cancer	1
F1	1	cancer	1
F2	1	cancer	1
F3	1	cancer	1
F4	1	cancer	1
F5	1	cancer	1
F6	2	cancer	1
F7	1	cancer	1
F8	1	cancer	1
F9	2	cancer	1
G4	1	cancer	1
G5	1	cancer	1
G8	1	cancer	1
G9	1	cancer	1
4A1	1	cancer	1
A2	1	cancer	1
A3	1	cancer	1
A4	2	cancer	1
A7	1	cancer	1
A8	2	cancer	1
A10	1	cancer	1
B1	1	cancer	1
B2	2	cancer	1
B3	1	cancer	1
B5	2	cancer	1
B6	1	cancer	1
B7	2	cancer	1
B8	1	cancer	1
B9	2	cancer	1
B10	2	cancer	1
C1	1	cancer	1
C2	1	cancer	1
C3	1	cancer	1
C4	2	cancer	1
C7	1	cancer	1
C8	2	cancer	1
C9	2	cancer	1
C10	1	cancer	1
D1	1	cancer	1
D2	2	cancer	1
D3	1	cancer	1
D4	2	cancer	1
D5	1	cancer	1
D6	1	cancer	1
D8	1	cancer	1
D9	1	cancer	1
D10	1	cancer	1
E2	1	cancer	1
E3	2	cancer	1
E4	2	cancer	1
E5	2	cancer	1
E6	2	cancer	1
E7	2	cancer	1
E8	1	cancer	1
F1	2	cancer	1
F2	1	cancer	1
F4	1	cancer	1
F5	1	cancer	1
F6	1	cancer	1
F7	1	cancer	1
F8	1	cancer	1
F9	1	cancer	1
F10	2	cancer	1
G1	2	cancer	1
G3	2	cancer	1
G4	1	cancer	1
G5	1	cancer	1
G6	1	cancer	1
G7	1	cancer	1
G8	1	cancer	1
G9	1	cancer	1
G10	2	cancer	1
5A1	1	cancer	1
A2	1	cancer	1
A3	1	cancer	1
A4	1	cancer	1
A5	2	cancer	1
A6	2	cancer	1
A7	1	cancer	1
A8	2	cancer	1
A9	1	cancer	1
A10	1	cancer	1
B1	1	cancer	1
B2	1	cancer	1
B3	1	cancer	1
B5	2	cancer	1
B6	2	cancer	1
B7	2	cancer	1
B8	2	cancer	1
B9	1	cancer	1
B10	1	cancer	1
C1	2	cancer	1
C2	2	cancer	1
C3	2	cancer	1
C4	1	cancer	1
C6	2	cancer	1
C7	1	cancer	1
C8	2	cancer	1
C9	1	cancer	1
C10	1	cancer	1
D2	1	cancer	1
D3	1	cancer	1
D4	1	cancer	1
D5	2	cancer	1
D6	2	cancer	1
D7	1	cancer	1
D8	2	cancer	1
D9	2	cancer	1
D10	1	cancer	1
E2	1	cancer	1
E3	2	cancer	1
E4	2	cancer	1
E6	2	cancer	1
E7	1	cancer	1
E9	1	cancer	1
E10	1	cancer	1
F1	1	cancer	1
F2	1	cancer	1
F3	1	cancer	1
F4	1	cancer	1
F5	2	cancer	1
F6	2	cancer	1
F7	2	cancer	1
F8	2	cancer	1
G2	1	cancer	1
G4	1	cancer	1
G5	1	cancer	1
G6	1	cancer	1
G7	1	cancer	1
G8	1	cancer	1
6A1	1	cancer	1
A3	1	cancer	1
A4	1	cancer	1
A5	1	cancer	1
A6	1	cancer	1
A7	1	cancer	1
A8	1	cancer	1
A9	1	cancer	1
A10	1	cancer	1
B1	1	cancer	1
B2	1	cancer	1
B3	2	cancer	1
B4	2	cancer	1
B5	1	cancer	1
B6	1	cancer	1
B7	1	cancer	1
B9	1	cancer	1
B10	1	cancer	1
C1	1	cancer	1
C2	2	cancer	1
C3	2	cancer	1
C4	2	cancer	1
C5	1	cancer	1
C6	2	cancer	1
C8	1	cancer	1
C9	2	cancer	1
C10	1	cancer	1
D1	2	cancer	1
D2	2	cancer	1
D3	2	cancer	1
D4	1	cancer	1
D5	2	cancer	1
D6	1	cancer	1
D8	2	cancer	1
D10	2	cancer	1
E1	1	cancer	1
E2	2	cancer	1
E4	2	cancer	1
E5	2	cancer	1
E6	1	cancer	1
E7	1	cancer	1
E8	1	cancer	1
E9	2	cancer	1
E10	1	cancer	1
F1	1	cancer	1
F2	1	cancer	1
F4	2	cancer	1
F6	2	cancer	1
F7	2	cancer	1
F8	1	cancer	1
F10	2	cancer	1
G2	1	cancer	1
G3	1	cancer	1
G4	1	cancer	1
G5	1	cancer	1
G6	2	cancer	1
7A2	2	cancer	1
A3	1	cancer	1
A4	2	cancer	1
A5	1	cancer	1
A8	2	cancer	1
A9	1	cancer	1
A10	1	cancer	1
B1	1	cancer	1
B2	2	cancer	1
B3	1	cancer	1
B4	1	cancer	1
B5	2	cancer	1
B6	1	cancer	1
B7	1	cancer	1
B8	1	cancer	1
B10	2	cancer	1
C1	1	cancer	1
C3	2	cancer	1
C5	2	cancer	1
C6	2	cancer	1
C7	2	cancer	1
C8	1	cancer	1
C9	2	cancer	1
C10	2	cancer	1
D1	1	cancer	1
D2	2	cancer	1
D4	2	cancer	1
D5	1	cancer	1
D6	2	cancer	1
D7	1	cancer	1
D9	1	cancer	1
D10	2	cancer	1
E1	1	cancer	1
E2	2	cancer	1
E3	1	cancer	1
E4	2	cancer	1
E5	1	cancer	1
E6	1	cancer	1
E7	1	cancer	1
E8	1	cancer	1
E9	2	cancer	1
E10	2	cancer	1
F1	1	cancer	1
F2	2	cancer	1
F3	2	cancer	1
F4	1	cancer	1
F5	2	cancer	1
F7	2	cancer	1
F8	2	cancer	1
F9	1	cancer	1
F10	1	cancer	1
G1	1	cancer	1
G2	1	cancer	1
G4	2	cancer	1
G5	1	cancer	1
G7	1	cancer	1
8A1	1	cancer	1
A2	2	cancer	1
A3	1	cancer	1
A4	1	cancer	1
A5	1	cancer	1
A9	1	cancer	1
B1	1	cancer	1
B2	2	cancer	1
B4	1	cancer	1
B6	1	cancer	1
B7	2	cancer	1
B8	1	cancer	1
B9	2	cancer	1
C1	1	cancer	1
C3	2	cancer	1
C4	2	cancer	1
C5	1	cancer	1
C6	2	cancer	1
C7	1	cancer	1
C8	1	cancer	1
C9	1	cancer	1
C10	1	cancer	1
D1	1	cancer	1
D4	2	cancer	1
D7	1	cancer	1
D8	2	cancer	1
D9	2	cancer	1
D10	2	cancer	1
E1	2	cancer	1
E2	2	cancer	1
E6	2	cancer	1
E7	2	cancer	1
E8	2	cancer	1
E9	1	cancer	1
E10	1	cancer	1
F1	2	cancer	1
F2	2	cancer	1
F3	2	cancer	1
F4	2	cancer	1
F5	1	cancer	1
F8	2	cancer	1
F9	2	cancer	1
G1	1	cancer	1
G2	2	cancer	1
G3	2	cancer	1
G4	1	cancer	1
G6	2	cancer	1
G8	1	cancer	1
9A2	2	cancer	1
A3	2	cancer	1
A4	1	cancer	1
A6	2	cancer	1
A7	2	cancer	1
A8	1	cancer	1
A9	2	cancer	1
B1	1	cancer	1
B3	2	cancer	1
B4	1	cancer	1
B5	1	cancer	1
B7	2	cancer	1
B9	1	cancer	1
B10	1	cancer	1
C2	2	cancer	1
C3	2	cancer	1
C6	1	cancer	1
C7	1	cancer	1
C9	1	cancer	1
C10	1	cancer	1
D2	1	cancer	1
D3	2	cancer	1
D4	2	cancer	1
D5	1	cancer	1
D7	1	cancer	1
D8	1	cancer	1
D9	1	cancer	1
E3	1	cancer	1
E4	2	cancer	1
E6	1	cancer	1
E7	1	cancer	1
E8	2	cancer	1
E10	1	cancer	1
F1	2	cancer	1
F2	2	cancer	1
F3	2	cancer	1
F4	2	cancer	1
F5	1	cancer	1
F6	2	cancer	1
F7	1	cancer	1
F8	2	cancer	1
G1	1	cancer	1
G3	1	cancer	1
G4	1	cancer	1
G5	1	cancer	1
G6	1	cancer	1
G7	1	cancer	1
G8	1	cancer	1
10A2	2	cancer	1
A3	2	cancer	1
A4	1	cancer	1
A7	1	cancer	1
A9	1	cancer	1
B2	2	cancer	1
B3	1	cancer	1
B4	1	cancer	1
B6	1	cancer	1
B7	2	cancer	1
C1	1	cancer	1
C2	2	cancer	1
C3	2	cancer	1
C4	1	cancer	1
C5	2	cancer	1
C6	2	cancer	1
C7	2	cancer	1
C8	1	cancer	1
C10	1	cancer	1
D1	2	cancer	1
D2	2	cancer	1
D3	1	cancer	1
D6	2	cancer	1
D8	2	cancer	1
D9	2	cancer	1
E1	2	cancer	1
E2	2	cancer	1
E3	2	cancer	1
E6	2	cancer	1
E9	1	cancer	1
E10	1	cancer	1
F1	2	cancer	1
F2	1	cancer	1
F4	2	cancer	1
F5	1	cancer	1
F6	1	cancer	1
F9	1	cancer	1
G1	1	cancer	1
G3	1	cancer	1
G4	1	cancer	1
G5	1	cancer	1
G8	2	cancer	1
11A1	1	cancer	1
A2	1	cancer	1
A6	1	cancer	1
A8	1	cancer	1
A9	1	cancer	1
B1	1	cancer	1
B2	1	cancer	1
B6	1	cancer	1
B8	2	cancer	1
C2	2	cancer	1
C4	2	cancer	1
C6	2	cancer	1
C9	1	cancer	1
D1	1	cancer	1
D2	2	cancer	1
D3	1	cancer	1
D4	2	cancer	1
D6	2	cancer	1
D7	1	cancer	1
D9	1	cancer	1
E4	2	cancer	1
E6	2	cancer	1
E8	2	cancer	1
E10	1	cancer	1
F1	1	cancer	1
F2	2	cancer	1
F6	2	cancer	1
F8	1	cancer	1
F9	2	cancer	1
G1	1	cancer	1
G6	1	cancer	1
G7	1	cancer	1
G8	1	cancer	1
G10	1	cancer	1
12A1	1	cancer	1
A2	1	cancer	1
A3	1	cancer	1
A4	2	cancer	1
A5	1	cancer	1
A6	2	cancer	1
B1	1	cancer	1
B2	2	cancer	1
B3	2	cancer	1
B4	2	cancer	1
C1	1	cancer	1
C3	2	cancer	1
C4	2	cancer	1
D1	2	cancer	1
D2	1	cancer	1
D3	2	cancer	1
D4	1	cancer	1
D5	1	cancer	1
E1	1	cancer	1
E3	1	cancer	1
E4	2	cancer	1
E5	2	cancer	1
F1	2	cancer	1
F2	1	cancer	1
F3	1	cancer	1
F4	2	cancer	1
F5	2	cancer	1
G1	2	cancer	1
G2	1	cancer	1
G3	1	cancer	1
G4	2	cancer	1
G5	1	cancer	1
1A9	1	sur	4
2C9	2	sur	4
E5	2	sur	4
E6	1	sur	4
F5	2	sur	4
G4	1	sur	4
3A3	2	sur	4
A6	2	sur	4
B7	2	sur	4
B10	1	sur	4
C2	2	sur	4
C4	1	sur	4
D1	1	sur	4
D2	2	sur	4
D3	2	sur	4
D5	2	sur	4
E1	1	sur	4
E4	1	sur	4
G1	1	sur	4
G2	1	sur	4
G3	1	High	2
G6	2	sur	4
4A5	2	sur	4
A6	1	high	2
A9	1	High	2
B4	2	sur	4
E1	1	sur	4
sur	2	sur	4
5 E5	1	sur	4
G1	1	sur	4
6 A2	2	sur	4
C7	1	Chronic gastritis	5
D7	2	sur	4
D9	2	sur	4
F3	1	sur	4
F5	2	sur	4
G1	2	sur	4
7A1	1	sur	4
A6	2	sur	4
A7	2	sur	4
B9	1	low	3
C2	1	sur	4
C4	2	sur	4
sur	1	sur	4
F6	2	sur	4
G3	2	sur	4
G6	1	low	3
8 A6	2	SUR	4
A7	1	sur	4
A8	1	sur	4
A10	1	sur	4
B5	2	sur	4
C2	2	sur	4
D2	2	sur	4
D3	2	sur	4
D5	2	sur	4
D6	2	sur	4
E3	2	sur	4
E4	2	sur	4
E5	2	sur	4
F6	2	sur	4
F7	2	SUR	4
G5	2	sur	4
G7	1	sur	4
9A1	2	sur	4
A5	2	sur	4
A10	1	sur	4
B2	2	sur	4
B6	1	sur	4
B8	1	high	2
C1	2	sur	4
C4	2	sur	4
C5	2	sur	4
C8	1	sur	4
D10	1	sur	4
E1	2	sur	4
E2	2	sur	4
G2	2	sur	4
G9	1	high	2
10A1	1	LOW	3
A5	2	sur	4
A6	1	high	2
A8	1	sur	4
B1	1	sur	4
B5	2	sur	4
B8	1	sur	4
B9	2	SUR	4
C9	1	sur	4
D5	1	high	2
D7	2	sur	4
D10	1	sur	4
E4	2	sur	4
E5	1	sur	4
E7	2	sur	4
E8	2	sur	4
F3	1	sur	4
F7	2	SUR	4
F8	2	sur	4
F10	2	sur	4
G2	2	Chronic gastritis	5
G6	1	sur	4
G7	2	sur	4
G9	2	sur	4
11 A3	1	Intestnial metaplasia	6
A4	1	high	2
A5	1	Chronic gastritis	5
A7	2	high	2
B3	2	high	2
B4	2	sur	4
B5	2	high	2
B7	1	Intestnial metaplasia	6
C1	2	sur	4
C3	2	high	2
C5	2	high	2
C7	2	high	2
C8	2	sur	4
D5	2	Intestnial metaplasia	6
E1	2	sur	4
E3	1	LOW	3
E5	2	Intestnial metaplasia	6
E7	2	high	2
E9	1	sur	4
F4	1	sur	4
F5	1	Chronic gastritis	5
F7	2	LOW	3
F10	1	sur	4
G2	1	low	3
G3	1	low	3
G4	1	sur	4
G5	2	low	3
G9	2	sur	4
12 A7	1	Chronic gastritis	5
A8	1	Chronic gastritis	5
A9	1	Intestnial metaplasia	6
A10	1	Chronic gastritis	5
B5	1	SUR	4
B6	1	HIGH	2
B7	1	Chronic gastritis	5
B8	2	Chronic gastritis	5
B9	1	Intestnial metaplasia	6
B10	2	LOW	3
SUR	2	high	2
C5	2	sur	4
C6	2	high	2
C7	1	Intestnial metaplasia	6
C8	1	LOW	3
C9	1	low	3
C10	1	high	2
D7	2	Chronic gastritis	5
D8	2	Chronic gastritis	5
D9	1	Chronic gastritis	5
D10	1	Chronic gastritis	5
E2	2	SUR	4
E6	2	LOW	3
E7	2	low	3
E8	2	low	3
E9	1	Chronic gastritis	5
F7	2	Intestnial metaplasia	6
F8	2	Chronic gastritis	5
F9	2	low	3
G7	1	Chronic gastritis	5
G8	1	low	3
G9	1	Intestnial metaplasia	6
13A2	2	Chronic gastritis	5
A3	2	LOW	3
A4	2	Chronic gastritis	5
A5	2	LOW	3
A6	1	Intestnial metaplasia	6
A7	1	low	3
A8	2	Chronic gastritis	5
B2	1	Intestnial metaplasia	6
B3	2	LOW	3
B4	1	high	2
B5	2	high	2
B6	1	Intestnial metaplasia	6
B7	1	low	3
C1	2	high	2
C2	2	high	2
C3	2	Intestnial metaplasia	6
C4	2	Intestnial metaplasia	6
C5	2	Intestnial metaplasia	6
C6	1	Chronic gastritis	5
C7	2	Intestnial metaplasia	6
D1	2	Chronic gastritis	5
D4	2	high	6
D5	2	Chronic gastritis	5
D6	2	Intestnial metaplasia	6
D7	2	Chronic gastritis	5
D8	2	high	2
E1	2	Chronic gastritis	5
E4	2	Chronic gastritis	5
E5	2	Chronic gastritis	5
E7	2	high	2
E8	2	low	3
F1	1	Intestnial metaplasia	6
F2	2	Intestnial metaplasia	6
F3	2	Intestnial metaplasia	6
F4	2	Chronic gastritis	5
F5	2	Intestnial metaplasia	6
F6	2	Intestnial metaplasia	6
F7	2	Intestnial metaplasia	6
F8	1	high	2
G1	1	high	2
G2	2	Chronic gastritis	5
G3	2	Chronic gastritis	5
G4	1	Intestnial metaplasia	6
G5	2	low	3
G6	2	low	3

## Sheet: gastric cancer(TMA)
Number	RBM4	characteristic	group
1A1	2	cancer	1
A2	2	cancer	1
A3	1	cancer	1
A4	1	cancer	1
A5	2	cancer	1
A6	1	cancer	1
A7	1	cancer	1
A8	2	cancer	1
A10	2	cancer	1
B1	2	cancer	1
B2	1	cancer	1
B3	1	cancer	1
B4	1	cancer	1
B5	2	cancer	1
B7	2	cancer	1
B8	1	cancer	1
B9	1	cancer	1
B10	2	cancer	1
C1	1	cancer	1
C2	1	cancer	1
C3	2	cancer	1
C4	1	cancer	1
C5	1	cancer	1
C6	2	cancer	1
C7	2	cancer	1
C8	1	cancer	1
C10	1	cancer	1
D1	2	cancer	1
D2	2	cancer	1
D3	2	cancer	1
D4	1	cancer	1
D5	2	cancer	1
D6	2	cancer	1
D7	1	cancer	1
D8	2	cancer	1
D9	2	cancer	1
D10	1	cancer	1
E1	1	cancer	1
E2	2	cancer	1
E3	2	cancer	1
E4	2	cancer	1
E5	1	cancer	1
E6	2	cancer	1
E7	2	cancer	1
E8	2	cancer	1
E9	1	cancer	1
E10	1	cancer	1
F1	2	cancer	1
F2	2	cancer	1
F3	1	cancer	1
F4	1	cancer	1
F5	1	cancer	1
F6	2	cancer	1
F7	2	cancer	1
F8	2	cancer	1
F9	1	cancer	1
G1	1	cancer	1
G2	2	cancer	1
G3	1	cancer	1
G4	1	cancer	1
G5	1	cancer	1
G6	1	cancer	1
G7	1	cancer	1
G8	1	cancer	1
G9	2	cancer	1
2A1	1	cancer	1
A2	1	cancer	1
A3	1	cancer	1
A4	1	cancer	1
A5	1	cancer	1
A6	2	cancer	1
A7	1	cancer	1
A8	1	cancer	1
A9	2	cancer	1
A10	2	cancer	1
B2	2	cancer	1
B3	1	cancer	1
B4	2	cancer	1
B5	2	cancer	1
B6	1	cancer	1
B7	2	cancer	1
B8	1	cancer	1
B9	2	cancer	1
B10	2	cancer	1
C1	1	cancer	1
C2	1	cancer	1
C3	1	cancer	1
C4	2	cancer	1
C5	1	cancer	1
C6	2	cancer	1
C7	2	cancer	1
C8	2	cancer	1
C10	2	cancer	1
D1	1	cancer	1
D2	1	cancer	1
D3	2	cancer	1
D4	1	cancer	1
D5	2	cancer	1
D6	2	cancer	1
D7	2	cancer	1
D8	2	cancer	1
D9	1	cancer	1
E1	1	cancer	1
E2	1	cancer	1
E3	2	cancer	1
E4	2	cancer	1
E7	2	cancer	1
E8	2	cancer	1
E9	2	cancer	1
F1	1	cancer	1
F2	1	cancer	1
F3	1	cancer	1
F4	1	cancer	1
F6	2	cancer	1
F7	2	cancer	1
F9	2	cancer	1
G1	1	cancer	1
G2	1	cancer	1
G3	1	cancer	1
G5	1	cancer	1
G6	1	cancer	1
G7	2	cancer	1
G8	1	cancer	1
G9	1	cancer	1
3A1	1	cancer	1
A2	2	cancer	1
A4	1	cancer	1
A5	2	cancer	1
A7	1	cancer	1
A8	1	cancer	1
A9	1	cancer	1
A10	1	cancer	1
B1	2	cancer	1
B2	1	cancer	1
B3	1	cancer	1
B4	1	cancer	1
B5	2	cancer	1
B6	2	cancer	1
B8	2	cancer	1
B9	1	cancer	1
C1	1	cancer	1
C3	2	cancer	1
C5	2	cancer	1
C6	1	cancer	1
C7	2	cancer	1
C8	2	cancer	1
C9	1	cancer	1
C10	2	cancer	1
D4	1	cancer	1
D6	2	cancer	1
D7	1	cancer	1
D8	1	cancer	1
D9	2	cancer	1
E2	1	cancer	1
E3	1	cancer	1
E5	1	cancer	1
E6	2	cancer	1
E7	2	cancer	1
E8	2	cancer	1
E9	1	cancer	1
F1	1	cancer	1
F2	1	cancer	1
F3	1	cancer	1
F4	1	cancer	1
F5	1	cancer	1
F6	2	cancer	1
F7	1	cancer	1
F8	1	cancer	1
F9	2	cancer	1
G4	1	cancer	1
G5	1	cancer	1
G8	1	cancer	1
G9	1	cancer	1
4A1	1	cancer	1
A2	1	cancer	1
A3	1	cancer	1
A4	2	cancer	1
A7	1	cancer	1
A8	2	cancer	1
A10	1	cancer	1
B1	1	cancer	1
B2	2	cancer	1
B3	1	cancer	1
B5	2	cancer	1
B6	1	cancer	1
B7	2	cancer	1
B8	1	cancer	1
B9	2	cancer	1
B10	2	cancer	1
C1	1	cancer	1
C2	1	cancer	1
C3	1	cancer	1
C4	2	cancer	1
C7	1	cancer	1
C8	2	cancer	1
C9	2	cancer	1
C10	1	cancer	1
D1	1	cancer	1
D2	2	cancer	1
D3	1	cancer	1
D4	2	cancer	1
D5	1	cancer	1
D6	1	cancer	1
D8	1	cancer	1
D9	1	cancer	1
D10	1	cancer	1
E2	1	cancer	1
E3	2	cancer	1
E4	2	cancer	1
E5	2	cancer	1
E6	2	cancer	1
E7	2	cancer	1
E8	1	cancer	1
F1	2	cancer	1
F2	1	cancer	1
F4	1	cancer	1
F5	1	cancer	1
F6	1	cancer	1
F7	1	cancer	1
F8	1	cancer	1
F9	1	cancer	1
F10	2	cancer	1
G1	2	cancer	1
G3	2	cancer	1
G4	1	cancer	1
G5	1	cancer	1
G6	1	cancer	1
G7	1	cancer	1
G8	1	cancer	1
G9	1	cancer	1
G10	2	cancer	1
5A1	1	cancer	1
A2	1	cancer	1
A3	1	cancer	1
A4	1	cancer	1
A5	2	cancer	1
A6	2	cancer	1
A7	1	cancer	1
A8	2	cancer	1
A9	1	cancer	1
A10	1	cancer	1
B1	1	cancer	1
B2	1	cancer	1
B3	1	cancer	1
B5	2	cancer	1
B6	2	cancer	1
B7	2	cancer	1
B8	2	cancer	1
B9	1	cancer	1
B10	1	cancer	1
C1	2	cancer	1
C2	2	cancer	1
C3	2	cancer	1
C4	1	cancer	1
C6	2	cancer	1
C7	1	cancer	1
C8	2	cancer	1
C9	1	cancer	1
C10	1	cancer	1
D2	1	cancer	1
D3	1	cancer	1
D4	1	cancer	1
D5	2	cancer	1
D6	2	cancer	1
D7	1	cancer	1
D8	2	cancer	1
D9	2	cancer	1
D10	1	cancer	1
E2	1	cancer	1
E3	2	cancer	1
E4	2	cancer	1
E6	2	cancer	1
E7	1	cancer	1
E9	1	cancer	1
E10	1	cancer	1
F1	1	cancer	1
F2	1	cancer	1
F3	1	cancer	1
F4	1	cancer	1
F5	2	cancer	1
F6	2	cancer	1
F7	2	cancer	1
F8	2	cancer	1
G2	1	cancer	1
G4	1	cancer	1
G5	1	cancer	1
G6	1	cancer	1
G7	1	cancer	1
G8	1	cancer	1
6A1	1	cancer	1
A3	1	cancer	1
A4	1	cancer	1
A5	1	cancer	1
A6	1	cancer	1
A7	1	cancer	1
A8	1	cancer	1
A9	1	cancer	1
A10	1	cancer	1
B1	1	cancer	1
B2	1	cancer	1
B3	2	cancer	1
B4	2	cancer	1
B5	1	cancer	1
B6	1	cancer	1
B7	1	cancer	1
B9	1	cancer	1
B10	1	cancer	1
C1	1	cancer	1
C2	2	cancer	1
C3	2	cancer	1
C4	2	cancer	1
C5	1	cancer	1
C6	2	cancer	1
C8	1	cancer	1
C9	2	cancer	1
C10	1	cancer	1
D1	2	cancer	1
D2	2	cancer	1
D3	2	cancer	1
D4	1	cancer	1
D5	2	cancer	1
D6	1	cancer	1
D8	2	cancer	1
D10	2	cancer	1
E1	1	cancer	1
E2	2	cancer	1
E4	2	cancer	1
E5	2	cancer	1
E6	1	cancer	1
E7	1	cancer	1
E8	1	cancer	1
E9	2	cancer	1
E10	1	cancer	1
F1	1	cancer	1
F2	1	cancer	1
F4	2	cancer	1
F6	2	cancer	1
F7	2	cancer	1
F8	1	cancer	1
F10	2	cancer	1
G2	1	cancer	1
G3	1	cancer	1
G4	1	cancer	1
G5	1	cancer	1
G6	2	cancer	1
7A2	2	cancer	1
A3	1	cancer	1
A4	2	cancer	1
A5	1	cancer	1
A8	2	cancer	1
A9	1	cancer	1
A10	1	cancer	1
B1	1	cancer	1
B2	2	cancer	1
B3	1	cancer	1
B4	1	cancer	1
B5	2	cancer	1
B6	1	cancer	1
B7	1	cancer	1
B8	1	cancer	1
B10	2	cancer	1
C1	1	cancer	1
C3	2	cancer	1
C5	2	cancer	1
C6	2	cancer	1
C7	2	cancer	1
C8	1	cancer	1
C9	2	cancer	1
C10	2	cancer	1
D1	1	cancer	1
D2	2	cancer	1
D4	2	cancer	1
D5	1	cancer	1
D6	2	cancer	1
D7	1	cancer	1
D9	1	cancer	1
D10	2	cancer	1
E1	1	cancer	1
E2	2	cancer	1
E3	1	cancer	1
E4	2	cancer	1
E5	1	cancer	1
E6	1	cancer	1
E7	1	cancer	1
E8	1	cancer	1
E9	2	cancer	1
E10	2	cancer	1
F1	1	cancer	1
F2	2	cancer	1
F3	2	cancer	1
F4	1	cancer	1
F5	2	cancer	1
F7	2	cancer	1
F8	2	cancer	1
F9	1	cancer	1
F10	1	cancer	1
G1	1	cancer	1
G2	1	cancer	1
G4	2	cancer	1
G5	1	cancer	1
G7	1	cancer	1
8A1	1	cancer	1
A2	2	cancer	1
A3	1	cancer	1
A4	1	cancer	1
A5	1	cancer	1
A9	1	cancer	1
B1	1	cancer	1
B2	2	cancer	1
B4	1	cancer	1
B6	1	cancer	1
B7	2	cancer	1
B8	1	cancer	1
B9	2	cancer	1
C1	1	cancer	1
C3	2	cancer	1
C4	2	cancer	1
C5	1	cancer	1
C6	2	cancer	1
C7	1	cancer	1
C8	1	cancer	1
C9	1	cancer	1
C10	1	cancer	1
D1	1	cancer	1
D4	2	cancer	1
D7	1	cancer	1
D8	2	cancer	1
D9	2	cancer	1
D10	2	cancer	1
E1	2	cancer	1
E2	2	cancer	1
E6	2	cancer	1
E7	2	cancer	1
E8	2	cancer	1
E9	1	cancer	1
E10	1	cancer	1
F1	2	cancer	1
F2	2	cancer	1
F3	2	cancer	1
F4	2	cancer	1
F5	1	cancer	1
F8	2	cancer	1
F9	2	cancer	1
G1	1	cancer	1
G2	2	cancer	1
G3	2	cancer	1
G4	1	cancer	1
G6	2	cancer	1
G8	1	cancer	1
9A2	2	cancer	1
A3	2	cancer	1
A4	1	cancer	1
A6	2	cancer	1
A7	2	cancer	1
A8	1	cancer	1
A9	2	cancer	1
B1	1	cancer	1
B3	2	cancer	1
B4	1	cancer	1
B5	1	cancer	1
B7	2	cancer	1
B9	1	cancer	1
B10	1	cancer	1
C2	2	cancer	1
C3	2	cancer	1
C6	1	cancer	1
C7	1	cancer	1
C9	1	cancer	1
C10	1	cancer	1
D2	1	cancer	1
D3	2	cancer	1
D4	2	cancer	1
D5	1	cancer	1
D7	1	cancer	1
D8	1	cancer	1
D9	1	cancer	1
E3	1	cancer	1
E4	2	cancer	1
E6	1	cancer	1
E7	1	cancer	1
E8	2	cancer	1
E10	1	cancer	1
F1	2	cancer	1
F2	2	cancer	1
F3	2	cancer	1
F4	2	cancer	1
F5	1	cancer	1
F6	2	cancer	1
F7	1	cancer	1
F8	2	cancer	1
G1	1	cancer	1
G3	1	cancer	1
G4	1	cancer	1
G5	1	cancer	1
G6	1	cancer	1
G7	1	cancer	1
G8	1	cancer	1
10A2	2	cancer	1
A3	2	cancer	1
A4	1	cancer	1
A7	1	cancer	1
A9	1	cancer	1
B2	2	cancer	1
B3	1	cancer	1
B4	1	cancer	1
B6	1	cancer	1
B7	2	cancer	1
C1	1	cancer	1
C2	2	cancer	1
C3	2	cancer	1
C4	1	cancer	1
C5	2	cancer	1
C6	2	cancer	1
C7	2	cancer	1
C8	1	cancer	1
C10	1	cancer	1
D1	2	cancer	1
D2	2	cancer	1
D3	1	cancer	1
D6	2	cancer	1
D8	2	cancer	1
D9	2	cancer	1
E1	2	cancer	1
E2	2	cancer	1
E3	2	cancer	1
E6	2	cancer	1
E9	1	cancer	1
E10	1	cancer	1
F1	2	cancer	1
F2	1	cancer	1
F4	2	cancer	1
F5	1	cancer	1
F6	1	cancer	1
F9	1	cancer	1
G1	1	cancer	1
G3	1	cancer	1
G4	1	cancer	1
G5	1	cancer	1
G8	2	cancer	1
11A1	1	cancer	1
A2	1	cancer	1
A6	1	cancer	1
A8	1	cancer	1
A9	1	cancer	1
B1	1	cancer	1
B2	1	cancer	1
B6	1	cancer	1
B8	2	cancer	1
C2	2	cancer	1
C4	2	cancer	1
C6	2	cancer	1
C9	1	cancer	1
D1	1	cancer	1
D2	2	cancer	1
D3	1	cancer	1
D4	2	cancer	1
D6	2	cancer	1
D7	1	cancer	1
D9	1	cancer	1
E4	2	cancer	1
E6	2	cancer	1
E8	2	cancer	1
E10	1	cancer	1
F1	1	cancer	1
F2	2	cancer	1
F6	2	cancer	1
F8	1	cancer	1
F9	2	cancer	1
G1	1	cancer	1
G6	1	cancer	1
G7	1	cancer	1
G8	1	cancer	1
G10	1	cancer	1
12A1	1	cancer	1
A2	1	cancer	1
A3	1	cancer	1
A4	2	cancer	1
A5	1	cancer	1
A6	2	cancer	1
B1	1	cancer	1
B2	2	cancer	1
B3	2	cancer	1
B4	2	cancer	1
C1	1	cancer	1
C3	2	cancer	1
C4	2	cancer	1
D1	2	cancer	1
D2	1	cancer	1
D3	2	cancer	1
D4	1	cancer	1
D5	1	cancer	1
E1	1	cancer	1
E3	1	cancer	1
E4	2	cancer	1
E5	2	cancer	1
F1	2	cancer	1
F2	1	cancer	1
F3	1	cancer	1
F4	2	cancer	1
F5	2	cancer	1
G1	2	cancer	1
G2	1	cancer	1
G3	1	cancer	1
G4	2	cancer	1
G5	1	cancer	1
1A9	1	sur	4
2C9	2	sur	4
E5	2	sur	4
E6	1	sur	4
F5	2	sur	4
G4	1	sur	4
3A3	2	sur	4
A6	2	sur	4
B7	2	sur	4
B10	1	sur	4
C2	2	sur	4
C4	1	sur	4
D1	1	sur	4
D2	2	sur	4
D3	2	sur	4
D5	2	sur	4
E1	1	sur	4
E4	1	sur	4
G1	1	sur	4
G2	1	sur	4
G3	1	high	2
G6	2	sur	4
4A5	2	sur	4
A6	1	high	2
A9	1	high	2
B4	2	sur	4
E1	1	sur	4
sur	2	sur	4
5 E5	1	sur	4
G1	1	sur	4
6 A2	2	sur	4
C7	1	chronic gastritis	5
D7	2	sur	4
D9	2	sur	4
F3	1	sur	4
F5	2	sur	4
G1	2	sur	4
7A1	1	sur	4
A6	2	sur	4
A7	2	sur	4
B9	1	low	3
C2	1	sur	4
C4	2	sur	4
sur	1	sur	4
F6	2	sur	4
G3	2	sur	4
G6	1	low	3
8 A6	2	sur	4
A7	1	sur	4
A8	1	sur	4
A10	1	sur	4
B5	2	sur	4
C2	2	sur	4
D2	2	sur	4
D3	2	sur	4
D5	2	sur	4
D6	2	sur	4
E3	2	sur	4
E4	2	sur	4
E5	2	sur	4
F6	2	sur	4
F7	2	sur	4
G5	2	sur	4
G7	1	sur	4
9A1	2	sur	4
A5	2	sur	4
A10	1	sur	4
B2	2	sur	4
B6	1	sur	4
B8	1	high	2
C1	2	sur	4
C4	2	sur	4
C5	2	sur	4
C8	1	sur	4
D10	1	sur	4
E1	2	sur	4
E2	2	sur	4
G2	2	sur	4
G9	1	high	2
10A1	1	low	3
A5	2	sur	4
A6	1	high	2
A8	1	sur	4
B1	1	sur	4
B5	2	sur	4
B8	1	sur	4
B9	2	sur	4
C9	1	sur	4
D5	1	high	2
D7	2	sur	4
D10	1	sur	4
E4	2	sur	4
E5	1	sur	4
E7	2	sur	4
E8	2	sur	4
F3	1	sur	4
F7	2	sur	4
F8	2	sur	4
F10	2	sur	4
G2	2	chronic gastritis	5
G6	1	sur	4
G7	2	sur	4
G9	2	sur	4
11 A3	1	intestinal metaplasia	6
A4	1	high	2
A5	1	chronic gastritis	5
A7	2	high	2
B3	2	high	2
B4	2	sur	4
B5	2	high	2
B7	1	intestinal metaplasia	6
C1	2	sur	4
C3	2	high	2
C5	2	high	2
C7	2	high	2
C8	2	sur	4
D5	2	intestinal metaplasia	6
E1	2	sur	4
E3	1	low	3
E5	2	intestinal metaplasia	6
E7	2	high	2
E9	1	sur	4
F4	1	sur	4
F5	1	chronic gastritis	5
F7	2	low	3
F10	1	sur	4
G2	1	low	3
G3	1	low	3
G4	1	sur	4
G5	2	low	3
G9	2	sur	4
12 A7	1	chronic gastritis	5
A8	1	chronic gastritis	5
A9	1	intestinal metaplasia	6
A10	1	chronic gastritis	5
B5	1	sur	4
B6	1	high	2
B7	1	chronic gastritis	5
B8	2	chronic gastritis	5
B9	1	intestinal metaplasia	6
B10	2	low	3
SUR	2	high	2
C5	2	sur	4
C6	2	high	2
C7	1	intestinal metaplasia	6
C8	1	low	3
C9	1	low	3
C10	1	high	2
D7	2	chronic gastritis	5
D8	2	chronic gastritis	5
D9	1	chronic gastritis	5
D10	1	chronic gastritis	5
E2	2	sur	4
E6	2	low	3
E7	2	low	3
E8	2	low	3
E9	1	chronic gastritis	5
F7	2	intestinal metaplasia	6
F8	2	chronic gastritis	5
F9	2	low	3
G7	1	chronic gastritis	5
G8	1	low	3
G9	1	intestinal metaplasia	6
13A2	2	chronic gastritis	5
A3	2	low	3
A4	2	chronic gastritis	5
A5	2	low	3
A6	1	intestinal metaplasia	6
A7	1	low	3
A8	2	chronic gastritis	5
B2	1	intestinal metaplasia	6
B3	2	low	3
B4	1	high	2
B5	2	high	2
B6	1	intestinal metaplasia	6
B7	1	low	3
C1	2	high	2
C2	2	high	2
C3	2	intestinal metaplasia	6
C4	2	intestinal metaplasia	6
C5	2	intestinal metaplasia	6
C6	1	chronic gastritis	5
C7	2	intestinal metaplasia	6
D1	2	chronic gastritis	5
D4	2	high	6
D5	2	chronic gastritis	5
D6	2	intestinal metaplasia	6
D7	2	chronic gastritis	5
D8	2	high	2
E1	2	chronic gastritis	5
E4	2	chronic gastritis	5
E5	2	chronic gastritis	5
E7	2	high	2
E8	2	low	3
F1	1	intestinal metaplasia	6
F2	2	intestinal metaplasia	6
F3	2	intestinal metaplasia	6
F4	2	chronic gastritis	5
F5	2	intestinal metaplasia	6
F6	2	intestinal metaplasia	6
F7	2	intestinal metaplasia	6
F8	1	high	2
G1	1	high	2
G2	2	chronic gastritis	5
G3	2	chronic gastritis	5
G4	1	intestinal metaplasia	6
G5	2	low	3
G6	2	low	3
