# Supplementary material for: Prognostic value of decreased expression of RBM4 in human gastric cancer
Source: Sci Rep. 2016 Jun 21;6:28222. doi: 10.1038/srep28222 (PMC4915006; doi:10.1038/srep28222)
Supplement: Supplementary Dataset 2 [file srep28222-s2.xls]

## Sheet: RT-PCR
	objective CT	Actin CT	DCt	2-△△Ct	log2 T/N
1	34.724	26.872	7.852
	29.887	21.56	8.327	0.719	-0.475
2	20.681	18.119	2.562
	20.883	17.08	3.803	0.357	-1.484
3	20.535	20.57	1.035
	21.294	20.367	1.997	0.263	-1.929
4	17.378	15.259	2.119
	21.709	14.264	7.445	0.088	-3.513
5	20.955	17.728	3.227
	22.775	16.736	6.039	0.274	-1.87
6	32.78	25.412	7.368
	30.459	22.483	7.976	0.656	-0.608
7	32.231	24.746	7.485
	30.995	22.472	8.532	0.484	-1.047
8	32.418	26.802	5.616
	32.615	23.65	8.965	0.098	-3.349
9	21.892	13.716	8.176
	23.85	16.828	7.022	0.449	-1.154
10	27.367	16.925	10.442
	27.772	21.725	6.047	0.048	-4.395
11	22.822	15.234	7.588
	24.799	16.108	8.691	0.466	-1.103
12	25.197	17.189	8.008
	26.388	16.652	9.736	0.302	-1.728
13	25.008	16.236	8.772
	26.58	14.243	12.337	0.084	-3.565
14	28.432	27.077	1.355
	20.284	16.234	4.05	0.154	-2.695
15	21.721	20.136	1.585
	21.358	17.528	3.83	0.211	-2.245
16	24.717	22.472	2.245
	25.166	19.994	5.172	0.131	-2.927
			0
17	23.816	20.175	3.641
	22.207	17.651	4.556	0.53	-0.915
18	28.431	22.783	5.648
	26.982	20.56	6.422	0.585	-0.774
			0
19	25.799	19.453	6.346
	22.861	16.352	6.509	0.893	-0.163
20	23.382	14.85	8.532
	22.432	14.49	7.942	1.505	0.59
21	25.814	19.777	6.037
	29.583	22.376	7.207	2.25	1.17
22	20.927	14.683	6.244
	18.344	12.251	6.093	1.11	0.151
23	21.431	15.775	5.656
	20.958	15.375	5.134	1.436	0.522
24	30.569	23.745	6.824
	28.293	23.194	5.099	3.306	1.725
25	21.931	15.439	6.492
	27.772	21.725	6.047	1.361	0.445

## Sheet: stomach tissues(TMA)
	RBM4		Characteristics
1A1	2	cancer	1
A2	2	cancer	1
A3	1	cancer	1
A4	1	cancer	1
A5	2	cancer	1
A6	1	cancer	1
A7	1	cancer	1
A8	2	cancer	1
A10	2	cancer	1
B1	2	cancer	1
B2	1	cancer	1
B3	1	cancer	1
B4	1	cancer	1
B5	2	cancer	1
B7	2	cancer	1
B8	1	cancer	1
B9	1	cancer	1
B10	2	cancer	1
C1	1	cancer	1
C2	1	cancer	1
C3	2	cancer	1
C4	1	cancer	1
C5	1	cancer	1
C6	2	cancer	1
C7	2	cancer	1
C8	1	cancer	1
C10	1	cancer	1
D1	2	cancer	1
D2	2	cancer	1
D3	2	cancer	1
D4	1	cancer	1
D5	2	cancer	1
D6	2	cancer	1
D7	1	cancer	1
D8	2	cancer	1
D9	2	cancer	1
D10	1	cancer	1
E1	1	cancer	1
E2	2	cancer	1
E3	2	cancer	1
E4	2	cancer	1
E5	1	cancer	1
E6	2	cancer	1
E7	2	cancer	1
E8	2	cancer	1
E9	1	cancer	1
E10	1	cancer	1
F1	2	cancer	1
F2	2	cancer	1
F3	1	cancer	1
F4	1	cancer	1
F5	1	cancer	1
F6	2	cancer	1
F7	2	cancer	1
F8	2	cancer	1
F9	1	cancer	1
G1	1	cancer	1
G2	2	cancer	1
G3	1	cancer	1
G4	1	cancer	1
G5	1	cancer	1
G6	1	cancer	1
G7	1	cancer	1
G8	1	cancer	1
G9	2	cancer	1
2A1	1	Cancer	1
A2	1	Cancer	1
A3	1	cancer	1
A4	1	Cancer	1
A5	1	Cancer	1
A6	2	Cancer	1
A7	1	Cancer	1
A8	1	Cancer	1
A9	2	Cancer	1
A10	2	Cancer	1
B2	2	Cancer	1
B3	1	Cancer	1
B4	2	Cancer	1
B5	2	Cancer	1
B6	1	Cancer	1
B7	2	Cancer	1
B8	1	Cancer	1
B9	2	Cancer	1
B10	2	Cancer	1
C1	1	Cancer	1
C2	1	Cancer	1
C3	1	Cancer	1
C4	2	Cancer	1
C5	1	Cancer	1
C6	2	Cancer	1
C7	2	Cancer	1
C8	2	Cancer	1
C10	2	Cancer	1
D1	1	Cancer	1
D2	1	Cancer	1
D3	2	Cancer	1
D4	1	Cancer	1
D5	2	Cancer	1
D6	2	Cancer	1
D7	2	Cancer	1
D8	2	Cancer	1
D9	1	Cancer	1
E1	1	Cancer	1
E2	1	Cancer	1
E3	2	cancer	1
E4	2	Cancer	1
E7	2	Cancer	1
E8	2	Cancer	1
E9	2	Cancer	1
F1	1	Cancer	1
F2	1	Cancer	1
F3	1	Cancer	1
F4	1	Cancer	1
F6	2	Cancer	1
F7	2	Cancer	1
F9	2	Cancer	1
G1	1	Cancer	1
G2	1	Cancer	1
G3	1	Cancer	1
G5	1	Cancer	1
G6	1	Cancer	1
G7	2	Cancer	1
G8	1	Cancer	1
G9	1	Cancer	1
3A1	1	cancer	1
A2	2	cancer	1
A4	1	cancer	1
A5	2	cancer	1
A7	1	cancer	1
A8	1	cancer	1
A9	1	cancer	1
A10	1	cancer	1
B1	2	cancer	1
B2	1	cancer	1
B3	1	cancer	1
B4	1	cancer	1
B5	2	cancer	1
B6	2	cancer	1
B8	2	cancer	1
B9	1	cancer	1
C1	1	cancer	1
C3	2	cancer	1
C5	2	cancer	1
C6	1	cancer	1
C7	2	cancer	1
C8	2	cancer	1
C9	1	cancer	1
C10	2	cancer	1
D4	1	cancer	1
D6	2	cancer	1
D7	1	cancer	1
D8	1	cancer	1
D9	2	cancer	1
E2	1	cancer	1
E3	1	cancer	1
E5	1	cancer	1
E6	2	cancer	1
E7	2	cancer	1
E8	2	cancer	1
E9	1	cancer	1
F1	1	cancer	1
F2	1	cancer	1
F3	1	cancer	1
F4	1	cancer	1
F5	1	cancer	1
F6	2	cancer	1
F7	1	cancer	1
F8	1	cancer	1
F9	2	cancer	1
G4	1	cancer	1
G5	1	cancer	1
G8	1	cancer	1
G9	1	cancer	1
4A1	1	cancer	1
A2	1	cancer	1
A3	1	cancer	1
A4	2	cancer	1
A7	1	cancer	1
A8	2	cancer	1
A10	1	cancer	1
B1	1	cancer	1
B2	2	cancer	1
B3	1	cancer	1
B5	2	cancer	1
B6	1	cancer	1
B7	2	cancer	1
B8	1	cancer	1
B9	2	cancer	1
B10	2	cancer	1
C1	1	cancer	1
C2	1	cancer	1
C3	1	cancer	1
C4	2	cancer	1
C7	1	cancer	1
C8	2	cancer	1
C9	2	cancer	1
C10	1	cancer	1
D1	1	cancer	1
D2	2	cancer	1
D3	1	cancer	1
D4	2	cancer	1
D5	1	cancer	1
D6	1	cancer	1
D8	1	cancer	1
D9	1	cancer	1
D10	1	cancer	1
E2	1	cancer	1
E3	2	cancer	1
E4	2	cancer	1
E5	2	cancer	1
E6	2	cancer	1
E7	2	cancer	1
E8	1	cancer	1
F1	2	cancer	1
F2	1	cancer	1
F4	1	cancer	1
F5	1	cancer	1
F6	1	cancer	1
F7	1	cancer	1
F8	1	cancer	1
F9	1	cancer	1
F10	2	cancer	1
G1	2	cancer	1
G3	2	cancer	1
G4	1	cancer	1
G5	1	cancer	1
G6	1	cancer	1
G7	1	cancer	1
G8	1	cancer	1
G9	1	cancer	1
G10	2	cancer	1
5A1	1	cancer	1
A2	1	cancer	1
A3	1	cancer	1
A4	1	cancer	1
A5	2	cancer	1
A6	2	cancer	1
A7	1	cancer	1
A8	2	cancer	1
A9	1	cancer	1
A10	1	cancer	1
B1	1	cancer	1
B2	1	cancer	1
B3	1	cancer	1
B5	2	cancer	1
B6	2	cancer	1
B7	2	cancer	1
B8	2	cancer	1
B9	1	cancer	1
B10	1	cancer	1
C1	2	cancer	1
C2	2	cancer	1
C3	2	cancer	1
C4	1	cancer	1
C6	2	cancer	1
C7	1	cancer	1
C8	2	cancer	1
C9	1	cancer	1
C10	1	cancer	1
D2	1	cancer	1
D3	1	cancer	1
D4	1	cancer	1
D5	2	cancer	1
D6	2	cancer	1
D7	1	cancer	1
D8	2	cancer	1
D9	2	cancer	1
D10	1	cancer	1
E2	1	cancer	1
E3	2	cancer	1
E4	2	cancer	1
E6	2	cancer	1
E7	1	cancer	1
E9	1	cancer	1
E10	1	cancer	1
F1	1	cancer	1
F2	1	cancer	1
F3	1	cancer	1
F4	1	cancer	1
F5	2	cancer	1
F6	2	cancer	1
F7	2	cancer	1
F8	2	cancer	1
G2	1	cancer	1
G4	1	cancer	1
G5	1	cancer	1
G6	1	cancer	1
G7	1	cancer	1
G8	1	cancer	1
6A1	1	cancer	1
A3	1	cancer	1
A4	1	cancer	1
A5	1	cancer	1
A6	1	cancer	1
A7	1	cancer	1
A8	1	cancer	1
A9	1	cancer	1
A10	1	cancer	1
B1	1	cancer	1
B2	1	cancer	1
B3	2	cancer	1
B4	2	cancer	1
B5	1	cancer	1
B6	1	cancer	1
B7	1	cancer	1
B9	1	cancer	1
B10	1	cancer	1
C1	1	cancer	1
C2	2	cancer	1
C3	2	cancer	1
C4	2	cancer	1
C5	1	cancer	1
C6	2	cancer	1
C8	1	cancer	1
C9	2	cancer	1
C10	1	cancer	1
D1	2	cancer	1
D2	2	cancer	1
D3	2	cancer	1
D4	1	cancer	1
D5	2	cancer	1
D6	1	cancer	1
D8	2	cancer	1
D10	2	cancer	1
E1	1	cancer	1
E2	2	cancer	1
E4	2	cancer	1
E5	2	cancer	1
E6	1	cancer	1
E7	1	cancer	1
E8	1	cancer	1
E9	2	cancer	1
E10	1	cancer	1
F1	1	cancer	1
F2	1	cancer	1
F4	2	cancer	1
F6	2	cancer	1
F7	2	cancer	1
F8	1	cancer	1
F10	2	cancer	1
G2	1	cancer	1
G3	1	cancer	1
G4	1	cancer	1
G5	1	cancer	1
G6	2	cancer	1
7A2	2	cancer	1
A3	1	cancer	1
A4	2	cancer	1
A5	1	cancer	1
A8	2	cancer	1
A9	1	cancer	1
A10	1	cancer	1
B1	1	cancer	1
B2	2	cancer	1
B3	1	cancer	1
B4	1	cancer	1
B5	2	cancer	1
B6	1	cancer	1
B7	1	cancer	1
B8	1	cancer	1
B10	2	cancer	1
C1	1	cancer	1
C3	2	cancer	1
C5	2	cancer	1
C6	2	cancer	1
C7	2	cancer	1
C8	1	cancer	1
C9	2	cancer	1
C10	2	cancer	1
D1	1	cancer	1
D2	2	cancer	1
D4	2	cancer	1
D5	1	cancer	1
D6	2	cancer	1
D7	1	cancer	1
D9	1	cancer	1
D10	2	cancer	1
E1	1	cancer	1
E2	2	cancer	1
E3	1	cancer	1
E4	2	cancer	1
E5	1	cancer	1
E6	1	cancer	1
E7	1	cancer	1
E8	1	cancer	1
E9	2	cancer	1
E10	2	cancer	1
F1	1	cancer	1
F2	2	cancer	1
F3	2	cancer	1
F4	1	cancer	1
F5	2	cancer	1
F7	2	cancer	1
F8	2	cancer	1
F9	1	cancer	1
F10	1	cancer	1
G1	1	cancer	1
G2	1	cancer	1
G4	2	cancer	1
G5	1	cancer	1
G7	1	cancer	1
8A1	1	cancer	1
A2	2	cancer	1
A3	1	cancer	1
A4	1	cancer	1
A5	1	cancer	1
A9	1	cancer	1
B1	1	cancer	1
B2	2	cancer	1
B4	1	cancer	1
B6	1	cancer	1
B7	2	cancer	1
B8	1	cancer	1
B9	2	cancer	1
C1	1	cancer	1
C3	2	cancer	1
C4	2	cancer	1
C5	1	cancer	1
C6	2	cancer	1
C7	1	cancer	1
C8	1	cancer	1
C9	1	cancer	1
C10	1	cancer	1
D1	1	cancer	1
D4	2	cancer	1
D7	1	cancer	1
D8	2	cancer	1
D9	2	cancer	1
D10	2	cancer	1
E1	2	cancer	1
E2	2	cancer	1
E6	2	cancer	1
E7	2	cancer	1
E8	2	cancer	1
E9	1	cancer	1
E10	1	cancer	1
F1	2	cancer	1
F2	2	cancer	1
F3	2	cancer	1
F4	2	cancer	1
F5	1	cancer	1
F8	2	cancer	1
F9	2	cancer	1
G1	1	cancer	1
G2	2	cancer	1
G3	2	cancer	1
G4	1	cancer	1
G6	2	cancer	1
G8	1	cancer	1
9A2	2	cancer	1
A3	2	cancer	1
A4	1	cancer	1
A6	2	cancer	1
A7	2	cancer	1
A8	1	cancer	1
A9	2	cancer	1
B1	1	cancer	1
B3	2	cancer	1
B4	1	cancer	1
B5	1	cancer	1
B7	2	cancer	1
B9	1	cancer	1
B10	1	cancer	1
C2	2	cancer	1
C3	2	cancer	1
C6	1	cancer	1
C7	1	cancer	1
C9	1	cancer	1
C10	1	cancer	1
D2	1	cancer	1
D3	2	cancer	1
D4	2	cancer	1
D5	1	cancer	1
D7	1	cancer	1
D8	1	cancer	1
D9	1	cancer	1
E3	1	cancer	1
E4	2	cancer	1
E6	1	cancer	1
E7	1	cancer	1
E8	2	cancer	1
E10	1	cancer	1
F1	2	cancer	1
F2	2	cancer	1
F3	2	cancer	1
F4	2	cancer	1
F5	1	cancer	1
F6	2	cancer	1
F7	1	cancer	1
F8	2	cancer	1
G1	1	cancer	1
G3	1	cancer	1
G4	1	cancer	1
G5	1	cancer	1
G6	1	cancer	1
G7	1	cancer	1
G8	1	cancer	1
10A2	2	cancer	1
A3	2	cancer	1
A4	1	cancer	1
A7	1	cancer	1
A9	1	cancer	1
B2	2	cancer	1
B3	1	cancer	1
B4	1	cancer	1
B6	1	cancer	1
B7	2	cancer	1
C1	1	cancer	1
C2	2	cancer	1
C3	2	cancer	1
C4	1	cancer	1
C5	2	cancer	1
C6	2	cancer	1
C7	2	cancer	1
C8	1	cancer	1
C10	1	cancer	1
D1	2	cancer	1
D2	2	cancer	1
D3	1	cancer	1
D6	2	cancer	1
D8	2	cancer	1
D9	2	cancer	1
E1	2	cancer	1
E2	2	cancer	1
E3	2	cancer	1
E6	2	cancer	1
E9	1	cancer	1
E10	1	cancer	1
F1	2	cancer	1
F2	1	cancer	1
F4	2	cancer	1
F5	1	cancer	1
F6	1	cancer	1
F9	1	cancer	1
G1	1	cancer	1
G3	1	cancer	1
G4	1	cancer	1
G5	1	cancer	1
G8	2	cancer	1
11A1	1	cancer	1
A2	1	cancer	1
A6	1	cancer	1
A8	1	cancer	1
A9	1	cancer	1
B1	1	cancer	1
B2	1	cancer	1
B6	1	cancer	1
B8	2	cancer	1
C2	2	cancer	1
C4	2	cancer	1
C6	2	cancer	1
C9	1	cancer	1
D1	1	cancer	1
D2	2	cancer	1
D3	1	cancer	1
D4	2	cancer	1
D6	2	cancer	1
D7	1	cancer	1
D9	1	cancer	1
E4	2	cancer	1
E6	2	cancer	1
E8	2	cancer	1
E10	1	cancer	1
F1	1	cancer	1
F2	2	cancer	1
F6	2	cancer	1
F8	1	cancer	1
F9	2	cancer	1
G1	1	cancer	1
G6	1	cancer	1
G7	1	cancer	1
G8	1	cancer	1
G10	1	cancer	1
12A1	1	cancer	1
A2	1	cancer	1
A3	1	cancer	1
A4	2	cancer	1
A5	1	cancer	1
A6	2	cancer	1
B1	1	cancer	1
B2	2	cancer	1
B3	2	cancer	1
B4	2	cancer	1
C1	1	cancer	1
C3	2	cancer	1
C4	2	cancer	1
D1	2	cancer	1
D2	1	cancer	1
D3	2	cancer	1
D4	1	cancer	1
D5	1	cancer	1
E1	1	cancer	1
E3	1	cancer	1
E4	2	cancer	1
E5	2	cancer	1
F1	2	cancer	1
F2	1	cancer	1
F3	1	cancer	1
F4	2	cancer	1
F5	2	cancer	1
G1	2	cancer	1
G2	1	cancer	1
G3	1	cancer	1
G4	2	cancer	1
G5	1	cancer	1
1A9	1	sur	4
2C9	2	sur	4
E5	2	sur	4
E6	1	sur	4
F5	2	sur	4
G4	1	sur	4
3A3	2	sur	4
A6	2	sur	4
B7	2	sur	4
B10	1	sur	4
C2	2	sur	4
C4	1	sur	4
D1	1	sur	4
D2	2	sur	4
D3	2	sur	4
D5	2	sur	4
E1	1	sur	4
E4	1	sur	4
G1	1	sur	4
G2	1	sur	4
G3	1	High	2
G6	2	sur	4
4A5	2	sur	4
A6	1	high	2
A9	1	High	2
B4	2	sur	4
E1	1	sur	4
sur	2	sur	4
5 E5	1	sur	4
G1	1	sur	4
6 A2	2	sur	4
C7	1	Chronic gastritis	5
D7	2	sur	4
D9	2	sur	4
F3	1	sur	4
F5	2	sur	4
G1	2	sur	4
7A1	1	sur	4
A6	2	sur	4
A7	2	sur	4
B9	1	low	3
C2	1	sur	4
C4	2	sur	4
sur	1	sur	4
F6	2	sur	4
G3	2	sur	4
G6	1	low	3
8 A6	2	SUR	4
A7	1	sur	4
A8	1	sur	4
A10	1	sur	4
B5	2	sur	4
C2	2	sur	4
D2	2	sur	4
D3	2	sur	4
D5	2	sur	4
D6	2	sur	4
E3	2	sur	4
E4	2	sur	4
E5	2	sur	4
F6	2	sur	4
F7	2	SUR	4
G5	2	sur	4
G7	1	sur	4
9A1	2	sur	4
A5	2	sur	4
A10	1	sur	4
B2	2	sur	4
B6	1	sur	4
B8	1	high	2
C1	2	sur	4
C4	2	sur	4
C5	2	sur	4
C8	1	sur	4
D10	1	sur	4
E1	2	sur	4
E2	2	sur	4
G2	2	sur	4
G9	1	high	2
10A1	1	LOW	3
A5	2	sur	4
A6	1	high	2
A8	1	sur	4
B1	1	sur	4
B5	2	sur	4
B8	1	sur	4
B9	2	SUR	4
C9	1	sur	4
D5	1	high	2
D7	2	sur	4
D10	1	sur	4
E4	2	sur	4
E5	1	sur	4
E7	2	sur	4
E8	2	sur	4
F3	1	sur	4
F7	2	SUR	4
F8	2	sur	4
F10	2	sur	4
G2	2	Chronic gastritis	5
G6	1	sur	4
G7	2	sur	4
G9	2	sur	4
11 A3	1	Intestnial metaplasia	6
A4	1	high	2
A5	1	Chronic gastritis	5
A7	2	high	2
B3	2	high	2
B4	2	sur	4
B5	2	high	2
B7	1	Intestnial metaplasia	6
C1	2	sur	4
C3	2	high	2
C5	2	high	2
C7	2	high	2
C8	2	sur	4
D5	2	Intestnial metaplasia	6
E1	2	sur	4
E3	1	LOW	3
E5	2	Intestnial metaplasia	6
E7	2	high	2
E9	1	sur	4
F4	1	sur	4
F5	1	Chronic gastritis	5
F7	2	LOW	3
F10	1	sur	4
G2	1	low	3
G3	1	low	3
G4	1	sur	4
G5	2	low	3
G9	2	sur	4
12 A7	1	Chronic gastritis	5
A8	1	Chronic gastritis	5
A9	1	Intestnial metaplasia	6
A10	1	Chronic gastritis	5
B5	1	SUR	4
B6	1	HIGH	2
B7	1	Chronic gastritis	5
B8	2	Chronic gastritis	5
B9	1	Intestnial metaplasia	6
B10	2	LOW	3
SUR	2	high	2
C5	2	sur	4
C6	2	high	2
C7	1	Intestnial metaplasia	6
C8	1	LOW	3
C9	1	low	3
C10	1	high	2
D7	2	Chronic gastritis	5
D8	2	Chronic gastritis	5
D9	1	Chronic gastritis	5
D10	1	Chronic gastritis	5
E2	2	SUR	4
E6	2	LOW	3
E7	2	low	3
E8	2	low	3
E9	1	Chronic gastritis	5
F7	2	Intestnial metaplasia	6
F8	2	Chronic gastritis	5
F9	2	low	3
G7	1	Chronic gastritis	5
G8	1	low	3
G9	1	Intestnial metaplasia	6
13A2	2	Chronic gastritis	5
A3	2	LOW	3
A4	2	Chronic gastritis	5
A5	2	LOW	3
A6	1	Intestnial metaplasia	6
A7	1	low	3
A8	2	Chronic gastritis	5
B2	1	Intestnial metaplasia	6
B3	2	LOW	3
B4	1	high	2
B5	2	high	2
B6	1	Intestnial metaplasia	6
B7	1	low	3
C1	2	high	2
C2	2	high	2
C3	2	Intestnial metaplasia	6
C4	2	Intestnial metaplasia	6
C5	2	Intestnial metaplasia	6
C6	1	Chronic gastritis	5
C7	2	Intestnial metaplasia	6
D1	2	Chronic gastritis	5
D4	2	high	6
D5	2	Chronic gastritis	5
D6	2	Intestnial metaplasia	6
D7	2	Chronic gastritis	5
D8	2	high	2
E1	2	Chronic gastritis	5
E4	2	Chronic gastritis	5
E5	2	Chronic gastritis	5
E7	2	high	2
E8	2	low	3
F1	1	Intestnial metaplasia	6
F2	2	Intestnial metaplasia	6
F3	2	Intestnial metaplasia	6
F4	2	Chronic gastritis	5
F5	2	Intestnial metaplasia	6
F6	2	Intestnial metaplasia	6
F7	2	Intestnial metaplasia	6
F8	1	high	2
G1	1	high	2
G2	2	Chronic gastritis	5
G3	2	Chronic gastritis	5
G4	1	Intestnial metaplasia	6
G5	2	low	3
G6	2	low	3

## Sheet: gastric cancer(TMA)
RBM4	OS(month)	death 2 Live 1	DFS(month)	recurrence 1 Live 0	sex	age	depth of invasion	lymph node metastasis	distant metastasis	TNM stage	histological type	differentiation 1	differentiation 2
2	13	2	8.5	1	1	1	2	4	1	2	1	3	3
2	22	2	12.6	1	1	1	2	2	1	1	1	2	2
1	76	1	45.3	1	1	2	2	2	1	1	1	2	2
1	6	2	2.8	1	2	1	2	2	2	2	1	3	3
2	25	2	12.6	1	2	1	1	3	2	1	1	3	3
1	9	2	4.5	1	1	2	2	3	1	2	2		4
1	71	1	36.8	1	1	1	2	3	1	2	1	3	3
2	62	1	61.6	0	1	1	1	1	1	1	1	2	2
2	9	2	3	1	1	1	2	3	1	2	1	2	2
2	13	2	5.5	1	1	1	2	4	1	2	1	3	3
1	69	1	38.9	1	1	2	2	1	1	1	1	3	3
1	32	2	16.3	1	1	2	2	4	2	2	1	2	2
1	74	1	52.6	1	1	1	1	1	1	1	1	3	3
2	73	1	73.33	0	1	1	2	1	1	1	1	2	2
2	56	2	55.6	1	2	1	2	2	1	2	1	3	3
1	61	1	38.5	1	1	1	2	4	1	2	1	2	2
1	76	1	76.07	0	2	1	2	3	1	2	3		4
2	76	1	75.93	0	1	2	1	1	1	1	4		4
1	0	2	0.11	1	1	2	2	4	1	2	1	2	2
1	70	1	45.26	1	1	1	2	1	1	1	1	3	3
2	32	2	26.5	1	1	2	2	4	1	2	1	2	2
1	23	2	15.8	1	1	2	2	4	2	2	1	3	3
1	6	2	2.45	1	1	2	2	4	1	2	1	3	3
2	41	2	40.9	1	2	1	2	3	1	2	1	2	2
2	70	1	70.5	0	1	1	1	1	1	1	1	1	1
1	10	2	4.2	1	1	1	1	4	1	2	1	3	3
1	72	1	52.4	1	1	2	1	1	1	1	4		4
2	50	2	49.57	1	1	2	2	3	1	2	1	2	2
2	70	1	69.57	0	1	2	2	1	1	1	1	2	2
2	36	2	22.8	1	1	1	2	4	1	2	1	2	2
1	74	1	56.2	1	2	2	2	1	1	1	1	3	3
2	73	1	73.3	0	1	1	2	1	1	1	1	2	2
2	11	2	6.4	1	1	1	1	1	1	1	1	2	2
1	71	1	70.53	0	1	2	1	3	1	1	1	3	3
2	64	1	63.5	0	1	2	2	1	1	1	1	2	2
2	63	1	62.73	0	2	2	1	1	1	1	1	2	2
1	64	1	56.8	1	1	1	2	1	1	1	1	2	2
1	50	2	34.8	1	1	2	2	3	1	2	1	2	2
2	70	1	69.57	0	1	1	1	4	1	2	1	2	2
2	75	1	75.2	0	1	1	2	1	1	1	1	2	2
2	74	1	74.2	0	1	1	1	2	1	1	1	2	2
1	51	2	38.6	1	1	1	2	3	1	2	1	2	2
2	3	2	1.5	1	2	1	2	1	1	1	1	3	3
2	19	2	11.77	1	1	2	2	1	1	1	1	2	2
2	9	2	2.67	1	1	1	2	4	1	2	1	2	2
1	9	2	3.5	1	1	1	2	4	2	2	1	3	3
1	5	2	1.5	1	1	1	1	1	1	1	1	3	3
2	63	1	62.57	0	1	1	2	1	1	1	3		4
2	70	1	69.6	0	1	1	2	2	1	1	1	2	2
1	6	2	1.2	1	1	1	2	2	2	2	1	3	3
1	14	2	2.5	1	1	2	2	4	1	2	1	3	3
1	70	1	52.2	1	2	1	1	1	1	1	1	3	3
2	21	2	8.5	1	1	2	2	1	1	2	1	2	2
2	19	2	10.3	1	2	2	2	4	1	2	1	2	2
2	36	2	25.3	1	1	1	2	4	1	2	1	1	1
1	63	1	36.9	1	2	1	2	4	1	2	1	3	3
1	11	2	3.5	1	1	1	2	2	1	2	1	3	3
2	70	1	69.63	0	1	2	1	1	1	1	1	3	3
1	33	2	16.7	1	1	1	2	3	1	2	1	2	2
1	21	2	10.5	1	1	2	2	3	1	2	1	3	3
1	70	1	70.27	0	1	2	2	1	1	1	1	3	3
1	29	2	12.6	1	2	2	1	2	1	1	1	2	2
1	19	2	8.8	1	1	2	2	4	2	2	1	2	2
1	36	2	16.3	1	1	1	2	4	1	2	1	1	1
2	7	2	2.5	1	1	2	2	1	1	1	1	2	2
1	72	1	71.6	0	1	1	2	3	1	2	1	3	3
1	10	2	4.6	1	1	1	2	4	1	2	1	2	2
1	62	1	42.2	1	1	2	1	1	1	1	1	1	1
1	55	2	38.4	1	2	2	1	3	1	1	3		4
1	60	1	60.3	0	2	1	1	1	1	1	1	3	3
2	18	2	11.8	1	1	2	2	3	1	2	1	2	2
1	3	2	0.5	1	1	1	2	2	2	2	1	3	3
1	2	2	0.8	1	1	2	2	3	1	2	1	3	3
2	66	2	65.87	1	2	2	2	3	1	2	1	3	3
2	2	2	0.8	1	1	1	1	1	2	2	1	2	2
2	62	1	61.8	0	1	1	2	1	1	1	1	2	2
1	62	1	43.7	1	1	1	2	1	1	1	1	3	3
2	71	1	71.03	0	1	1	2	2	1	1	1	2	2
2	60	1	60.23	0	1	1	1	2	1	1	1	2	2
1	45	2	31.2	1	1	1	2	4	1	2	3		4
2	8	2	1.5	1	2	1	2	2	1	2	1	3	3
1	15	2	4.6	1	1	1	2	4	2	2	1	3	3
2	60	1	60.3	0	2	1	1	1	1	1	1	2	2
2	61	1	61.13	0	1	2	2	1	1	1	1	3	3
1	24	2	11.6	1	1	1	2	2	1	1	1	2	2
1	62	1	61.93	0	1	1	1	2	1	1	1	2	2
1	11	2	1	1	1	2	2	3	1	2	1	3	3
2	70	1	70.2	0	1	1	1	1	1	1	1	1	1
1	60	1	46.8	1	1	1	1	2	1	1	1	2	2
2	18	2	6.5	1	2	2	2	3	1	2	1	2	2
2	24	2	8.6	1	1	2	2	4	1	2	5	3	3
2	44	2	28.7	1	1	1	2	2	1	1	1	2	2
2	61	1	61.13	0	1	2	2	1	1	1	5	3	3
1	72	1	56.9	1	1	1	2	1	1	1	1	2	2
1	62	1	62.1	0	1	1	2	2	1	1	1	3	3
2	62	1	61.8	0	1	2	2	1	1	1	1	2	2
1	60	1	51.5	1	2	1	1	1	1	1	1	2	2
2	60	1	60.23	0	1	1	1	2	1	1	5	1	1
2	60	1	59.73	0	1	1	2	4	1	2	1	2	2
2	72	1	71.73	0	1	1	1	1	1	1	1	2	2
2	14	2	6.6	1	1	1	2	2	1	1	1	3	3
1	60	1	43.2	1	2	1	1	1	1	1	1	3	3
1	63	1	28.6	1	1	1	2	3	1	2	1	2	2
1	5	2	1.2	1	1	2	2	2	1	1	1	3	3
2	62	1	38.2	1	1	2	1	1	1	1	3	1	1
2	60	1	60.43	0	1	2	2	1	1	1	1	2	2
2	71	1	71.23	0	1	1	2	4	1	2	1	3	3
2	30	2	8.5	1	1	1	2	2	1	1	1	2	2
2	97	1	97.07	0	1	1	1	1	1	1	1	2	2
1	62	1	55.2	1	1	1	1	1	1	1	1	2	2
1	3	2	0.8	1	1	1	2	4	1	2	3	3	3
1	71	1	70.57	0	1	1	1	1	1	1	1	2	2
1	14	2	3	1	1	2	2	4	1	2	1	3	3
2	18	2	6.2	1	2	2	2	3	1	2	1	2	2
2	71	1	71.4	0	1	1	1	1	1	1	1	3	3
2	97	1	97.07	0	1	1	1	1	1	1	1	2	2
1	62	1	35.6	1	2	2	2	2	1	1	1	3	3
1	22	2	14.3	1	1	1	2	3	1	2	1	2	2
1	42	2	19.4	1	1	1	2	1	1	1	1	2	2
1	23	2	8.5	1	1	1	2	3	1	2	1	2	2
1	60	1	47.2	1	1	1	1	1	1	1	1	2	2
2	8	2	2.5	1	2	1	2	2	1	2	1	3	3
1	18	2	4.5	1	1	2	2	3	1	2	1	3	3
1	23	2	15.9	1	1	1	2	3	1	2	1	2	2
1	13	2	2.5	1	1	2	2	3	1	2	4		4
2	61	1	60.9	0	2	1	1	1	1	1	1	2	2
1	67	1	35.6	1	1	1	2	1	1	1	1	2	2
2	111	1	110.93	0	1	1	2	2	1	1	1	2	2
1	46	2	14.4	1	2	1	2	1	1	1	1	3	3
1	115	1	115.23	0	2	1	1	1	1	1	1	3	3
1	92	1	92.2	0	1	2	2	1	1	1	1	3	3
1	3	2	0.6	1	1	1	1	1	1	1	1	2	2
2	60	1	60	0	1	2	2	4	1	2	1	3	3
1	60	1	47.8	1	1	2	2	2	1	1	4		4
1	7	2	1.5	1	1	1	2	4	1	2	1	3	3
1	2	2	0.2	1	1	2	2	4	2	2	1	3	3
2	9	2	1.4	1	1	1	2	1	1	1	1	3	3
2	110	1	110.4	0	1	1	1	1	1	1	1	3	3
2	97	1	97.27	0	2	2	2	4	1	2	1	3	3
1	99	1	99	0	1	1	1	1	1	1	1	2	2
1	60	1	52	1	1	2	2	4	1	2	1	3	3
2	60	1	60.43	0	1	2	1	1	1	1	1	1	1
2	13	2	3.7	1	1	2	2	1	1	1	1	1	1
1	110	1	110.4	0	1	2	2	1	1	1	1	3	3
2	110	1	110.2	0	1	1	2	3	1	2	1	2	2
2	115	1	114.9	0	1	1	2	4	1	2	1	2	2
1	49	2	18.2	1	1	1	2	1	1	1	1	3	3
2	31	2	12.8	1	2	2	1	4	1	2	1	2	2
1	26	2	17.3	1	2	1	2	1	1	1	1	3	3
2	110	1	110.4	0	1	2	2	1	1	1	1	3	3
1	28	2	28.5	1	1	1	2	3	2	2	1	2	2
1	98	2	84.4	1	2	2	1	1	1	1	1	3	3
2	66	2	42.7	1	2	2	2	1	1	1	1	3	3
1	44	2	25.1	1	1	1	1	1	1	1	1	2	2
1	23	2	8.5	1	1	2	2	1	1	1	5		4
1	112	1	111.97	0	1	1	2	3	1	2	5	2	2
2	88	2	87.5	1	1	1	1	1	1	1	1	3	3
2	110	1	109.97	0	2	1	2	2	1	2	1	2	2
2	115	1	115.33	0	1	2	2	1	1	1	1	3	3
1	45	2	11.7	1	1	2	1	2	1	1	1	2	2
1	61	1	43.6	1	1	1	1	1	1	1	1	3	3
1	60	1	58.3	1	2	2	1	1	1	1	4		4
1	67	1	60.2	1	1	1	1	1	1	1	1	3	3
1	37	2	18.5	1	1	1	1	1	1	1	1	3	3
1	112	1	111.97	0	1	1	2	3	1	2	5		4
2	88	2	67.8	1	1	1	1	1	1	1	1	3	3
1	14	2	4	1	1	1	2	2	1	1	1	3	3
1	16	2	5.5	1	1	2	2	4	1	2	1	3	3
2	100	1	99.93	0	1	2	1	2	1	1	1	2	2
1	6	2	0.5	1	1	2	1	2	1	1	1	3	3
1	31	2	15.5	1	2	2	2	4	1	2	1	3	3
1	11	2	2	1	1	2	1	2	1	1	1	3	3
1	15	2	6.5	1	2	1	2	4	1	2	1	3	3
1	7	2	1	1	2	2	2	4	1	2	1	3	3
1	70	2	38.2	1	1	1	1	1	1	1	1	1	1
1	11	2	2	1	2	1	2	3	1	2	1	3	3
2	62	2	28.5	1	1	1	2	1	1	1	3		4
1	83	1	83	0	1	2	1	1	1	1	1	3	3
2	95	1	94.6	0	1	1	1	1	1	1	1	3	3
1	86	1	78.5	1	1	2	2	3	2	2	1	3	3
1	6	2	1	1	1	2	2	4	1	2	1	3	3
2	9	2	0.5	1	1	1	2	2	2	2	1	2	2
1	8	2	2.5	1	1	1	2	3	1	2	1	3	3
2	115	1	114.8	0	1	2	1	3	1	1	1	2	2
1	10	2	3.5	1	1	2	2	3	2	2	1	2	2
2	65	2	64.7	1	1	1	2	3	1	2	3		4
1	27	2	6.5	1	1	2	2	4	1	2	4		4
2	18	2	4.5	1	1	2	2	2	1	1	1	3	3
2	87	1	87.1	0	2	1	1	1	1	1	1	3	3
1	18	2	5.5	1	1	1	2	4	1	2	1	3	3
1	84	1	83.97	0	1	1	2	1	1	1	1	2	2
1	5	2	1.5	1	1	1	1	3	1	1	1	2	2
2	114	1	114.4	0	1	1	1	3	1	1	1	2	2
1	81	2	68.5	1	2	1	1	1	1	1	1	2	2
2	17	2	3	1	1	1	2	3	1	2	1	3	3
2	25	2	15.5	1	1	2	2	1	1	1	1	3	3
1	87	1	87.1	0	2	2	1	1	1	1	3		4
1	98	1	98.1	0	1	1	1	1	1	1	1	2	2
2	63	2	35.5	1	1	2	2	1	2	2	1	2	2
1	93	1	93.2	0	1	2	1	1	1	1	1	1	1
2	72	2	72.23	1	1	1	1	1	1	1	3		4
1	20	2	7.5	1	1	2	2	1	1	2	1	2	2
1	9	2	1.5	1	2	1	1	1	1	1	1	3	3
1	75	2	56.5	1	1	1	2	2	1	1	3		4
1	87	1	87	0	1	2	2	1	1	1	1	3	3
1	31	2	12.5	1	1	1	2	4	1	2	1	2	2
1	2	2	0.4	1	2	2	2	4	1	2	4		4
2	11	2	2.6	1	1	1	2	3	1	2	1	2	2
2	114	1	114.3	0	1	2	1	1	1	1	1	1	1
2	84	1	84.07	0	1	2	1	1	1	1	1	2	2
2	83	1	82.57	0	2	2	1	1	1	1	1	2	2
2	28	2	18	1	1	2	1	1	1	1	1	3	3
1	94	1	94.07	0	1	1	1	1	1	1	1	2	2
2	26	2	14	1	1	1	1	3	1	1	1	3	3
1	23	2	6.5	1	2	2	2	4	1	2	1	3	3
1	115	1	115.47	0	2	1	1	3	1	1	1	2	2
1	84	1	84.4	0	2	2	2	4	1	2	1	3	3
1	83	1	62.9	1	1	2	2	3	1	2	3		4
1	51	2	24.1	1	1	1	1	1	1	1	1	2	2
1	19	2	5.2	1	1	1	2	3	1	2	1	2	2
1	87	1	87	0	2	1	1	1	1	1	1	3	3
2	81	2	46.8	1	2	2	2	2	1	1	1	3	3
2	70	2	42.5	1	1	1	1	1	1	1	1	1	1
2	114	1	113.93	0	1	2	1	1	1	1	1	2	2
1	115	1	114.8	0	2	1	2	2	1	1	1	3	3
1	8	2	1.1	1	1	1	2	4	2	2	1	3	3
1	83	1	82.83	0	1	1	2	2	1	1	1	3	3
1	12	2	2.5	1	2	2	2	1	1	1	1	3	3
1	24	2	16.5	1	1	1	2	3	1	2	1	3	3
1	87	1	87.1	0	2	2	1	1	1	1	3	1	1
2	87	1	87.13	0	1	2	1	1	1	1	2	3	3
1	13	2	5.6	1	2	2	2	1	1	1	1	3	3
1	33	2	14.5	1	1	1	1	4	1	2	1	2	2
1	10	2	1.8	1	1	1	2	4	1	2	1	3	3
1	10	2	2	1	1	1	2	3	1	2	1	3	3
2	78	1	78.13	0	2	1	2	1	1	1	1	2	2
2	52	2	28.5	1	1	1	2	4	1	2	1	2	2
1	77	1	56.8	1	1	1	1	1	1	1	4		4
2	80	1	80.13	0	1	1	1	4	1	2	1	3	3
1	12	2	3.5	1	1	1	2	2	1	1	1	2	2
1	14	2	2.5	1	1	1	2	3	1	2	1	3	3
1	1	2	0.2	1	2	1	2	3	1	2	1	2	2
1	61	2	39.5	1	1	1	2	3	1	2	1	3	3
1	76	1	76.27	0	1	1	1	1	1	1	1	2	2
2	30	2	12.7	1	1	1	2	3	1	2	3		4
2	80	1	80.33	0	1	2	1	1	1	1	1	3	3
2	20	2	7.2	1	1	2	2	1	1	1	1	1	1
2	80	1	80.1	0	1	2	1	3	1	1	1	1	1
1	103	1	102.77	0	1	2	2	1	1	1	1	3	3
1	78	1	56.3	1	1	1	1	1	1	1	1	1	1
2	10	2	2.8	1	1	2	2	2	2	2	1	2	2
2	77	1	76.57	0	1	2	2	3	1	2	1	3	3
2	88	1	88.5	0	2	1	1	1	1	1	1	1	1
1	88	1	64.8	1	2	1	1	3	1	1	1	3	3
2	28	2	15.8	1	1	1	2	2	1	1	1	2	2
1	10	2	3.6	1	1	1	2	3	1	2	1	3	3
2	80	1	80.03	0	2	1	1	1	1	1	1	3	3
1	32	2	11.5	1	2	2	2	2	1	1	1	3	3
1	35	2	9.5	1	1	1	2	2	1	1	1	3	3
1	10	2	2.5	1	2	1	2	4	2	2	1	3	3
1	89	1	88.63	0	1	2	1	1	1	1	1	2	2
1	4	2	1.8	1	1	1	1	4	1	2	2		4
2	30	2	7.4	1	1	1	2	3	1	2	3		4
2	80	1	80.23	0	2	1	2	1	1	1	1	2	2
1	5	2	0.5	1	1	2	2	4	1	2	1	3	3
2	80	1	79.8	0	2	1	2	2	1	1	1	2	2
2	79	1	79.4	0	1	1	1	3	1	1	1	2	2
1	66	1	45.8	1	1	2	1	2	1	1	1	2	2
1	30	2	17.5	1	2	1	2	4	1	2	1	3	3
2	89	1	88.63	0	1	1	1	1	1	1	1	1	1
2	81	2	80.9	1	2	2	1	2	1	1	1	3	3
2	77	1	77.33	0	1	2	2	1	1	1	1	2	2
1	10	2	4.5	1	1	1	2	3	1	2	1	3	3
1	36	2	16.4	1	1	1	2	3	1	2	2		4
1	23	2	11.5	1	2	2	2	4	1	2	1	3	3
1	25	2	8.5	1	2	1	2	3	1	2	1	3	3
1	5	2	0.5	1	1	1	2	4	1	2	1	3	3
1	7	2	1.8	1	1	1	2	3	1	2	1	3	3
1	48	2	31.3	1	1	2	2	4	1	2	1	2	2
2	77	1	77.07	0	1	1	2	3	1	2	1	3	3
2	77	1	77	0	2	2	1	1	1	1	1	2	2
2	0	2	0.2	1	1	1	2	3	2	2	2		4
2	79	1	79.3	0	1	1	2	2	1	1	1	2	2
1	29	2	13.5	1	1	1	2	3	1	2	1	3	3
1	77	1	77.33	0	1	2	1	2	1	1	1	1	1
1	78	1	77.5	0	1	2	1	1	1	1	1	1	1
1	6	2	0.8	1	1	1	2	2	2	2	1	2	2
1	24	2	6.5	1	1	1	2	4	1	2	1	3	3
1	9	2	2.8	1	1	1	2	4	1	2	1	2	2
1	119	1	118.97	0	2	2	1	1	1	1	4		4
1	14	2	2	1	1	1	2	3	1	2	1	3	3
1	66	1	66.07	0	1	1	2	2	1	1	1	2	2
1	67	1	53.5	1	1	1	1	2	1	1	1	2	2
1	28	2	9.5	1	1	2	1	2	1	1	1	3	3
1	65	1	48.5	1	1	2	2	2	1	1	1	2	2
1	18	2	7.8	1	1	1	2	3	1	2	1	3	3
1	65	1	46.2	1	1	1	2	4	1	2	1	3	3
1	121	1	121.17	0	2	2	2	1	1	1	1	2	2
1	109	1	108.73	0	2	2	2	1	2	2	1	3	3
1	108	1	108.47	0	1	2	1	1	1	1	3		4
2	58	1	36.3	1	2	1	1	1	1	1	1	2	2
2	59	1	58.63	0	2	1	2	1	1	1	1	2	2
1	12	2	4.5	1	1	1	2	3	1	2	1	2	2
1	10	2	6.5	1	2	2	2	4	1	2	1	3	3
1	12	2	3.8	1	2	2	2	4	1	2	1	3	3
1	66	1	58.5	1	1	1	1	3	1	1	1	2	2
1	0	2	0.2	1	1	1	2	2	1	1	1	2	2
1	26	2	13.2	1	1	2	1	3	2	1	1	3	3
2	110	1	109.77	0	1	2	1	1	1	1	1	1	1
2	55	2	25.5	1	1	1	2	3	1	2	1	2	2
2	40	2	12.8	1	1	2	2	2	1	1	1	2	2
1	14	2	5.5	1	1	2	2	4	1	2	1	3	3
2	9	2	1.8	1	1	1	1	4	1	2	1	3	3
1	11	2	4.8	1	2	1	1	1	2	2	1	2	2
2	66	1	66.23	0	1	1	1	2	1	1	1	2	2
1	16	2	7.5	1	2	1	2	4	1	2	1	2	2
2	108	1	108.37	0	1	1	1	1	1	1	1	1	1
2	42	2	16.2	1	1	1	2	4	1	2	1	3	3
2	58	1	58.23	0	2	2	1	3	1	1	1	3	3
1	66	1	44.5	1	1	1	1	3	1	1	1	2	2
2	68	1	67.73	0	1	2	1	2	1	1	1	2	2
1	9	2	4.9	1	2	2	2	3	1	2	4		4
2	66	1	65.8	0	1	2	2	2	2	2	1	3	3
2	31	2	16.8	1	1	2	2	1	1	1	1	3	3
1	1	2	0.6	1	1	1	2	1	1	1	1	3	3
2	13	2	5.6	1	2	2	2	2	1	1	1	3	3
2	14	2	8.6	1	1	2	2	1	2	2	1	1	1
2	68	1	67.77	0	1	2	1	1	1	1	1	2	2
1	68	1	67.97	0	1	1	1	1	1	1	1	3	3
1	24	2	13.6	1	1	1	2	2	1	1	1	2	2
1	66	1	51.8	1	1	1	2	3	1	2	1	2	2
2	50	2	32.5	1	1	1	1	1	1	1	1	2	2
1	103	1	102.93	0	1	1	1	1	1	1	1	3	3
1	108	1	108.47	0	2	2	2	1	1	1	1	3	3
1	8	2	1.6	1	1	1	2	4	1	2	3		4
2	67	1	67.47	0	1	1	1	1	1	1	1	3	3
2	68	1	67.97	0	1	1	1	1	1	1	1	3	3
2	65	1	65.37	0	1	1	2	1	1	1	1	2	2
1	66	1	43.8	1	1	1	2	1	1	1	1	3	3
2	59	2	32.6	1	2	1	2	3	1	2	1	2	2
1	8	2	0.6	1	1	1	2	4	1	2	3		4
1	66	1	47.5	1	1	1	1	1	1	1	1	1	1
1	15	2	3.5	1	1	1	2	3	1	2	1	3	3
1	68	1	58.4	1	1	1	2	4	1	2	1	3	3
2	65	1	64.9	0	1	1	2	2	1	1	1	3	3
2	48	2	19.6	1	1	1	1	2	1	1	2		4
1	2	2	0.8	1	1	1	1	4	1	2	1	3	3
2	85	1	85	0	2	1	2	1	1	1	1	2	2
1	17	2	8.6	1	2	1	2	4	1	2	2	2	2
2	86	1	85.97	0	1	2	2	2	1	1	1	2	2
1	47	2	12.8	1	2	1	2	1	1	1	1	3	3
1	22	2	8.5	1	2	1	2	4	1	2	1	3	3
1	104	1	104.03	0	2	1	1	2	1	1	1	2	2
2	105	1	104.63	0	1	1	2	2	1	1	3		4
1	85	1	69.5	1	2	1	2	2	1	1	4		4
1	85	1	76.5	1	1	2	1	2	1	1	1	3	3
2	81	1	81.47	0	1	2	1	1	1	1	1	3	3
1	106	1	106.2	0	1	2	1	1	1	1	1	3	3
1	106	1	105.93	0	1	2	1	1	1	1	1	3	3
1	79	2	67.5	1	1	1	2	1	1	1	1	3	3
2	17	2	8.5	1	1	1	2	3	1	2	1	2	2
1	104	1	103.8	0	1	2	1	1	1	1	5	1	1
2	85	1	85.37	0	1	2	2	3	1	2	1	3	3
2	81	1	81.3	0	1	1	1	3	1	1	1	3	3
2	65	2	54.6	1	1	2	1	3	1	1	1	3	3
2	48	2	29.6	1	1	1	1	2	1	1	1	2	2
1	8	2	2.8	1	1	1	2	3	1	2	1	3	3
2	68	1	68.3	0	2	2	2	1	1	1	1	3	3
2	73	1	73.03	0	1	1	1	1	1	1	1	1	1
1	21	2	10.5	1	1	1	2	1	1	1	1	3	3
2	105	1	104.8	0	1	2	1	1	1	1	1	2	2
2	85	1	84.57	0	2	1	2	1	2	2	1	3	3
1	10	2	5.5	1	2	1	2	1	2	2	1	3	3
2	105	1	105.47	0	1	2	1	1	1	1	1	2	2
1	86	1	86.07	0	1	1	1	1	1	1	1	2	2
1	68	1	65.8	1	2	1	2	1	1	1	1	3	3
2	58	2	38.5	1	2	1	2	3	2	2	1	2	2
1	4	2	0.6	1	2	1	2	3	1	2	3		4
2	104	1	104.33	0	1	1	1	1	1	1	1	3	3
1	85	1	84.9	0	1	1	1	1	1	1	1	3	3
2	35	2	17.9	1	1	2	2	1	1	2	1	3	3
1	81	1	76.5	1	1	1	1	2	1	1	1	3	3
1	6	2	2.8	1	2	2	2	4	2	2	4	3	3
1	27	2	12.8	1	1	1	2	3	1	2	1	2	2
1	18	2	6.8	1	1	1	2	2	1	1	1	3	3
2	68	1	68.4	0	1	2	1	3	1	1	3		4
2	68	1	68.17	0	1	2	1	1	1	1	1	2	2
1	104	1	104.27	0	2	2	1	1	1	1	4		4
2	86	1	85.9	0	1	1	1	1	1	1	1	1	1
2	85	1	84.9	0	1	1	1	1	1	1	1	3	3
1	26	2	12.6	1	2	2	2	4	2	2	1	3	3
2	81	1	81.23	0	1	2	1	1	1	1	4		4
2	44	2	16.5	1	1	2	2	3	1	2	1	3	3
2	18	2	4.6	1	1	2	2	4	2	2	1	2	2
1	19	2	8.5	1	1	1	2	1	1	1	1	2	2
1	68	1	56.5	1	1	2	1	1	1	1	1	3	3
1	104	1	104.5	0	1	2	2	3	1	2	1	2	2
1	21	2	8.5	1	1	1	1	1	1	1	1	2	2
2	8	2	1.5	1	1	1	2	3	1	2	1	3	3
1	23	2	6.9	1	2	2	2	3	1	2	1	3	3
1	86	1	85.93	0	2	1	1	4	1	2	1	3	3
1	68	1	56.7	1	2	2	1	1	1	1	1	3	3
2	120	1	120	0	1	2	2	4	2	2	1	3	3
1	72	1	67.5	1	1	2	2	1	1	1	5		4
1	3	2	0.8	1	2	1	1	4	1	2	1	2	2
1	122	1	121.77	0	1	2	2	2	1	1	4		4
1	6	2	1.5	1	2	1	2	3	2	2	1	3	3
1	3	2	0.6	1	2	1	1	2	1	1	1	2	2
2	63	2	48.5	1	2	1	2	4	1	2	1	3	3
1	23	2	7.5	1	2	1	2	2	1	1	1	3	3
1	60	2	37	1	1	2	2	1	1	1	1	3	3
2	54	2	36.8	1	1	1	2	1	1	1	1	3	3
1	57	2	49.5	1	1	1	2	1	1	1	1	2	2
2	95	1	94.97	0	1	1	1	1	1	1	1	3	3
1	73	1	72.8	0	2	2	2	1	1	1	1	3	3
2	72	1	72.07	0	2	1	1	1	1	1	1	2	2
2	31	2	16.4	1	1	1	2	3	1	2	1	2	2
1	17	2	8.5	1	2	1	2	4	1	2	3		4
2	121	1	120.97	0	2	2	1	4	1	2	1	3	3
1	14	2	4.8	1	1	2	2	2	1	1	3		4
1	5	2	2.5	1	1	1	2	4	1	2	1	2	2
1	20	2	6.5	1	1	1	2	1	1	1	1	2	2
1	119	1	118.53	0	1	1	1	1	1	1	1	3	3
1	15	2	5.5	1	1	1	2	1	1	1	1	2	2
2	12	2	2.8	1	1	2	1	2	1	1	1	2	2
1	2	2	0.5	1	1	1	2	4	1	2	1	3	3
2	110	1	109.77	0	1	1	2	1	1	1	1	1	1
2	118	1	118.33	0	1	2	2	3	1	2	1	2	2
2	27	2	12.5	1	1	2	2	3	1	2	1	3	3
2	73	1	72.77	0	2	1	2	1	1	1	1	3	3
2	72	1	72.43	0	1	1	1	2	1	1	4		4
2	109	1	108.7	0	1	1	2	2	1	1	1	3	3
2	26	2	15.6	1	1	1	1	3	1	1	1	3	3
2	95	1	94.97	0	1	1	2	3	1	2	1	2	2
1	95	1	94.77	0	1	2	1	3	1	1	1	2	2
1	52	2	27.6	1	1	1	2	3	1	2	1	3	3
2	38	2	21.7	1	1	1	2	4	1	2	2		4
2	72	1	72.4	0	1	1	2	1	1	1	1	2	2
2	118	1	117.9	0	1	2	2	2	1	1	1	2	2
2	31	2	16.5	1	1	1	2	3	1	2	1	3	3
1	23	2	7.5	1	2	1	2	2	1	1	1	3	3
2	95	1	94.93	0	1	2	1	1	1	1	1	1	1
2	8	2	2.6	1	1	2	1	4	1	2	1	3	3
1	8	2	4.5	1	1	1	2	4	2	2	4		4
2	72	1	72.17	0	2	1	1	1	1	1	1	2	2
2	118	1	118.33	0	1	2	2	1	1	1	1	2	2
1	27	2	12.8	1	2	1	2	1	1	1	1	3	3
2	16	2	6.3	1	2	1	2	3	2	2	1	2	2
1	25	2	12.5	1	1	2	2	3	1	2	1	2	2
2	96	1	95.7	0	1	2	2	2	1	1	1	2	2
2	69	1	68.87	0	1	1	2	3	1	2	1	3	3
1	69	1	58.6	1	2	1	1	1	1	1	1	3	3
2	90	1	90.17	0	1	2	2	2	1	1	1	3	3
2	2	2	1	1	2	1	2	4	1	2	1	3	3
1	17	2	8.4	1	2	1	1	1	1	1	1	2	2
2	92	1	91.67	0	1	2	2	1	1	1	1	2	2
1	7	2	2.5	1	1	1	2	1	1	1	1	2	2
2	69	1	68.83	0	1	2	1	1	1	1	1	3	3
1	14	2	5.6	1	1	1	1	1	1	1	1		4
1	33	2	14.7	1	1	2	2	4	1	2	1	2	2
2	90	1	90.17	0	1	2	2	1	1	1	1	3	3
1	6	2	2.6	1	1	2	2	3	1	2	1	3	3
1	82	2	67.5	1	1	1	1	2	1	1	1	2	2
2	119	1	118.83	0	1	1	2	1	1	1	3		4
2	30	2	15.8	1	1	1	2	3	1	2	1	3	3
1	97	1	96.93	0	1	2	1	1	1	1	1	2	2
1	15	2	7.8	1	2	2	2	4	1	2	1	3	3
1	3	2	0.6	1	1	1	2	4	2	2	1	3	3
1	12	2	5.6	1	1	1	2	4	1	2	1	2	2
1	11	2	6.5	1	2	2	2	2	1	1	1	3	3
2	69	1	68.93	0	1	1	2	1	1	1	1	2	2
2	119	1	119.07	0	1	2	2	1	1	1	1	2	2
1	24	2	8.5	1	1	1	2	3	1	2	1	3	3
1	97	1	96.87	0	1	1	1	1	1	1	4		4
1	12	2	4.6	1	1	1	2	2	2	2	1	3	3
1	90	1	89.8	0	1	1	1	1	1	1	1	2	2
1	22	2	8.4	1	1	1	2	1	1	1	1	3	3
2	32	2	16.5	1	1	1	2	3	1	2	1	2	2
1	91	1	90.73	0	1	2	1	1	1	1	4		4
1	19	2	8.5	1	2	2	1	3	1	1	1	3	3
2	32	2	21.6	1	1	1	1	3	1	1	1	2	2
1	6	2	1.7	1	2	2	2	4	1	2	1	3	3
2	6	2	3.8	1	2	2	2	4	1	2	1	3	3
2	51	2	38.2	1	1	1	2	1	1	1	1	3	3
2	69	1	69.03	0	1	2	1	1	1	1	1	2	2
2	113	1	113	0	1	1	2	3	1	2	1	3	3
1	6	2	3.8	1	1	2	2	4	2	2	1	3	3
2	35	2	17.5	1	2	1	1	4	1	2	1	3	3
1	39	2	16.3	1	1	1	1	2	1	1	1	3	3
2	92	1	91.7	0	2	2	2	3	1	2	1	3	3
1	69	1	69.3	0	1	2	1	1	1	1	1	3	3
1	69	1	68.93	0	1	1	1	1	1	1	1	3	3
1	20	2	7.8	1	1	2	1	2	1	1	1	2	2
1	90	1	90.1	0	1	1	1	1	1	1	1	3	3
1	72	2	54.8	1	1	1	2	1	1	1	1	2	2
1	47	2	19.5	1	1	1	2	3	1	2	3		4
1	1	2	0.3	1	1	2	2	4	1	2	3		4
2	107	1	107.37	0	1	2	1	2	1	1	1	2	2
2	27	2	14.9	1	1	1	2	2	1	1	1	2	2
1	14	2	5.8	1	1	2	2	4	1	2	1	3	3
1	25	2	8.4	1	1	1	1	1	1	1	1	3	3
1	120	1	120	0	1	2	2	3	1	2	1	3	3
2	107	1	107.37	0	1	2	1	2	1	1	1	2	2
1	31	2	16.8	1	1	1	1	2	1	1	1	3	3
1	46	2	27.8	1	1	2	1	4	1	2	1	3	3
1	22	2	7.4	1	1	1	2	1	2	2	3		4
2	28	2	15.5	1	1	1	2	4	1	2	1	3	3
1	6	2	3.8	1	2	2	2	4	1	2	1	3	3
2	9	2	2.2	1	2	1	1	4	1	2	3		4
2	108	1	107.53	0	1	1	1	1	1	1	5		4
1	30	2	13.6	1	1	2	2	2	1	1	1	3	3
2	12	2	6.6	1	1	2	2	4	1	2	1	3	3
2	32	2	18.5	1	1	2	1	4	1	2	1	2	2
2	116	1	116.23	0	1	1	2	2	1	1	1	2	2
1	8	2	4.9	1	2	2	2	4	2	2	1	3	3
1	119	1	119.47	0	1	1	1	1	1	1	1	2	2
2	18	2	6.4	1	1	1	2	4	1	2	1	2	2
2	23	2	10.6	1	1	1	2	1	1	1	3		4
1	28	2	12.8	1	1	1	2	3	1	2	1	3	3
2	11	2	5.6	1	2	2	2	2	1	1	5	2	2
2	8	2	2.8	1	2	2	2	4	1	2	1	3	3
2	30	2	12.6	1	1	1	2	1	1	1	1	2	2
2	107	1	107.4	0	1	1	2	4	1	2	1	3	3
2	108	1	107.63	0	2	1	1	1	1	1	1	2	2
2	6	2	2.5	1	1	1	2	1	1	1	1	2	2
2	14	2	4.9	1	1	2	2	4	1	2	1	3	3
1	3	2	1.7	1	1	2	2	4	1	2	4		4
1	12	2	4.5	1	1	1	2	1	1	1	1	2	2
2	90	1	90.07	0	1	2	1	2	1	1	1	3	3
1	6	2	1.6	1	1	1	1	3	1	1	1	3	3
2	119	1	119.23	0	1	1	2	2	1	1	1	2	2
1	13	2	4.8	1	2	2	2	4	1	2	3		4
1	10	2	4.7	1	1	1	2	4	2	2	1	2	2
1	22	2	8.5	1	2	1	2	3	1	2	1	3	3
1	58	2	32.8	1	1	1	2	1	1	1	1	3	3
1	12	2	5.8	1	2	2	2	4	1	2	1	3	3
1	119	1	119.07	0	1	2	1	2	1	1	1	1	1
1	102	2	101.5	0	1	1	2	2	1	1	1	3	3
2	36	2	17.9	1	1	2	2	1	1	1	1	2	2
1	123	1	122.77	0	1	1	1	3	1	1	1	2	2
1	34	2	15.2	1	1	1	2	4	1	2	1	3	3
1	21	2	6.5	1	1	1	2	4	1	2	1	3	3
1	4	2	1.8	1	1	1	1	1	1	1	1	3	3
1	5	2	2.4	1	1	1	2	4	2	2	2		4
1	3	2	1.8	`1	2	1	2	2	1	2	1	3	3
1	9	2	2.2	1	1	2	2	2	1	1	1	3	3
1	113	1	112.73	0	2	2	1	1	1	1	3		4
2	107	1	106.93	0	1	2	1	1	1	1	1	3	3
2	9	2	3.6	1	1	2	1	4	1	2	5		4
2	113	1	113	0	2	1	1	1	1	1	1	3	3
2	17	2	11.8	1	1	1	2	4	1	2	1	2	2
1	18	2	5.9	1	1	1	1	4	1	2	1	3	3
1	8	2	3.5	1	1	1	2	4	1	2	1	3	3
2	113	1	113.4	0	2	2	1	1	1	1	3		4
1	18	2	5.6	1	1	1	1	1	1	1	1	2	2
2	114	1	113.63	0	2	1	2	1	1	1	1	2	2
2	113	1	112.77	0	1	2	1	1	1	1	1	1	1
1	15	2	4.7	1	1	1	1	1	1	1	1	2	2
1	10	2	2.6	1	2	1	1	1	1	1	1	2	2
2	113	1	113	0	1	1	1	3	1	2	1	3	3
2	114	1	113.63	0	2	1	1	2	1	1	1	2	2
2	104	2	103.97	0	1	1	2	1	1	1	1	3	3
1	22	2	12.5	1	1	1	2	2	1	1	1	2	2
1	33	2	16.9	1	1	1	2	2	1	1	1	3	3
2	122	1	121.77	0	1	2	2	4	1	2	4		4
2	113	1	112.77	0	1	2	1	1	1	1	1	1	1
1	58	1	47.8	1	1	2	2	1	1	1	1	2	2
2	107	1	107.3	0	1	1	2	3	1	2	1	3	3
1	6	2	2.6	1	2	2	2	3	1	2	1	3	3
1	105	2	89.5	1	1	2	1	1	1	1	1	3	3
1	10	2	3.5	1	1	2	1	2	1	1	1	2	2
1	107	1	107.07	0	1	1	1	1	1	1	1	3	3
1	56	2	34.7	1	1	1	2	2	1	1	1	3	3
1	9	2	3.8	1	1	2	1	1	1	1	1	2	2
1	77	2	52.4	1	1	2	2	4	1	2	4		4
1	79	1	78.9	0	1	1	2	2	1	1	1	2	2
2	27	2	12.6	1	1	2	2	4	1	2	1	2	2
1	89	1	88.87	0	2	1	1	2	1	1	1	3	3
2	89	1	89	0	1	2	1	1	1	1	1	1	1
1	31	2	12.7	1	1	1	2	3	1	2	1	3	3
2	36	2	24.7	1	1	1	2	1	1	1	1	3	3
2	12	2	5.4	1	1	1	2	4	1	2	1	3	3
2	86	1	86	0	1	1	2	1	1	1	1	2	2
1	8	2	4.9	1	1	2	2	4	2	2	1	3	3
2	16	2	6.8	1	2	1	2	3	1	2	1	3	3
2	82	1	82	0	1	2	1	1	1	1	1	1	1
2	64	1	56	1	1	2	1	1	1	1	1	1	1
1	112	1	112.03	0	1	2	1	1	1	1	1	1	1
2	100	1	100.17	0	1	1	1	1	1	1	1	2	2
1	21	2	9.5	1	1	2	2	1	1	1	1	2	2
1	12	2	4.7	1	1	1	2	3	1	2	1	3	3
1	15	2	3.6	1	2	2	2	4	2	2	1	3	3
1	54	2	41.8	1	2	2	2	1	1	1	4		4
2	57	2	28.6	1	1	1	2	4	1	2	3		4
2	14	2	6.7	1	1	1	2	3	1	2	1	3	3
2	17	2	8.3	1	1	1	2	3	1	2	1	2	2
1	26	2	12.9	1	1	1	2	2	1	1	3		4
1	16	1	9.7	1	1	1	2	1	1	1	1	2	2
2	41	2	28.6	1	2	1	1	1	1	1	1	2	2
2	7	2	4.6	1	1	1	2	4	1	2	1	2	2
2	54	2	38.6	1	2	2	2	1	1	1	1	2	2
1	8	2	2.5	1	1	1	2	4	1	2	1	3	3
1	17	2	6.8	1	1	1	2	4	1	2	1	3	3
2	35	2	12	1	2	1	2	4	1	2	1	2	2
1	89	1	88.9	0	2	1	2	1	1	1	1	2	2
