# Supplementary material for: Prognostic value of decreased expression of RBM4 in human gastric cancer
Source: Sci Rep. 2016 Jun 21;6:28222. doi: 10.1038/srep28222 (PMC4915006; doi:10.1038/srep28222)
Supplement: Supplementary Dataset 3 [file srep28222-s3.xls]

## Sheet: Sheet1
	admission number	Gender(male 1,female 2)	age 1>60, 2≤60		TNM	differentiation
1	1518736	1	2		3	3
2	1517115	1	1		2	3
3	1609322	2	2		2	2
4	1511549	1	1		4	3
5	1544597	1	1		3	3
6	1538673	1	1		3	1
7	1533980	2	2		1	2
8	1608108	2	2		2	3
9	1536793	1	1		2	3
10	1609787	1	2		3	3
11	1538388	1	1		2	2
12	4334982	1	1		3	2
13	4327807	2	2		3	1
14	4427801	2	1		2	3
15	4728930	2	1		1	3
16	4890523	1	2		4	3
17	1520786	1	1		2	3
18	1529834	2	1		3	3
19	1538729	2	2		2	2
20	783435	1	1		3	2
21	795432	2	2		3	1
22	8504532	1	2		3	3
23	8754240	1	2		2	2
24	8087642	2	1		1	2
25	8435307	1	1		2	3
